# Supplementary material for: Thermal-intensified interfacial polymerization enables ultra-selective reverse osmosis membrane for toxic micropollutant removal
Source: Nat Commun. 2025 Oct 9;16:9004. doi: 10.1038/s41467-025-64056-z (PMC12511291; doi:10.1038/s41467-025-64056-z)
Supplement: Supplementary file 3 — Source Data [file 41467_2025_64056_MOESM3_ESM.xlsx]

## Sheet: Fig. 1
	Fig. 1A				Fig. 1B								Fig. 1C											Fig. 1D
	Membranes	Pure water permeance (L m-2 h-1 bar-1)	Error bar		Membranes	NaCl rejection (%)	NaCl rejection error bar	Boron rejection (%)	Boron rejection error bar	As (III) rejection (%)	As (III) rejection error bar			Membranes										Data in the literature						TIP100-W
	TIP0	0.61216	0.11456		TIP0	77.261	6.646	67.723	1.536	75.194	5.553		EDCs and antibiotics	TIP25 rejction (%)	TIP25 error bar	TIP25-W rejection (%)	TIP25-W error bar	TIP100 rejection (%)	TIP100 error bar	TIP100-W rejection (%)	TIP100-W error bar			NaCl rejection (%)	Boron rejection (%)	As (III) rejection	EDCs rejection (%)	Antibiotics rejection (%)		NaCl rejection (%)	NaCl rejection error bar	Boron rejection (%)	Boron rejection error bar	As (III) rejection (%)	As (III) rejection error bar	EDCs rejection (%)	EDCs rejection error bar	Antibiotics rejection (%)	Antibiotics rejection error bar
	TIP25	1.12468	0.12538		TIP25	96.341	1.089	74.282	1.165	87.204	3.908		Methylparaben (Mw: 152.2)	93.804	0.256	97.173	0.26	98.866	0.54	99.134	0.0214984			95.049	60.854	50.6	96	98		99.493	0.144	90.83	0.207	97.986	0.371	99.401	0.251	99.568	0.172
	TIP50	1.59138	0.12417		TIP50	97.812	0.923	82.832	1.682	93.749	1.072		Ethylparaben (Mw: 166.2)	95.406	0.542	97.42	0.333	98.771	0.537	99.577	0.252			96.136	73.458	75	95	72
	TIP100	1.8169	0.10651		TIP100	99.067	0.292	85.207	2.735	97.663	0.813		Propylparaben (Mw:180.2)	96.474	0.412	97.602	0.192	99.061	0.0903174	99.242	0.283			97.396	77.083	75	98	72
	TIP25-W	1.05735	0.11751		TIP25-W	98.468	0.331	83.662	1.264	95.247	0.918		Benzylparaben (Mw: 228.2)	96.629	0.168	98.35	0.949	99.509	0.102	99.65	0.283			99.086	80.165	71	94	98
	TIP100-W	1.49981	0.02203		TIP100-W	99.493	0.144	90.83	0.207	97.986	0.371		Sulfadiazine (Mw: 250.3)	97.556	1.289	98.889	0.206	99.145	0.479	99.333	0.0661353			99.193	83.528	89	86	98
													Sulfamethoxazole (Mw: 253.3)	98.224	1.599	99.099	0.134	99.498	0.1	99.545	0.305			97.9	84	60	96	98
													Sulfamethazine (Mw: 278.3)	98.672	0.855	99.202	0.0334326	99.581	0.0251502	99.543	0.287			97.7	69	75	95	92
													Norfloxacin (Mw: 319.3)	99.23	0.0975674	99.255	0.383	99.753	0.328	99.605	0.0985969			96	72	62	90	98
													Ofloxacin (Mw: 361.3)	99.661	0.134	99.727	0.204	99.8	0.162	99.814	0.0872412			98.6	45	75	95	87
																								98.7	71	70	78.1	97.5
																								98	82	86	94	97.1
																								97.4	69	60	85	96
																								98.5	71.4	80	96.1	94.8
																								98.8	87	90	96.1	98.7
																								98.6	44.41	78.9	97.3	98.6
																								97.8	65.38	64.2	96.6	82
																								97.5	39.16	77.6	95.6	90
																								96	67.63	90	95.2	95
																								99.3	63.08	92	96.9	94.4
																								99.1	69.3	72	97.1	96.3
																								97	74.31	89	61	94
																								97	66.08	88	53	97.4
																								98.7	69.22	92	76	97.7
																								97.5	64.66	86	77	22.5
																								95.4	69.77	94.9	82	59.1
																								94.05	84	77	83	98.1
																								96.53	49	93.5	83	88.9
																								97.2	69	88.5	87	98
																								95.6	73	86	84	98.8
																								99.1	77	88	89.05	94.5
																								99.3	79	89	79	96.7
																								99.4	71		36	98.3
																								95.7	68		57	76
																								93.8	72		82	95.4
																								98.7	82		96.7	98
																								98	90.1		96.1	97
																								94			96.1	94
																								94.8			96.8	95
																								98.8			95.6	98
																								91.4			95.2	97
																								98			96.9	90
																								95				91
																								96.4				92.2
																								98.5				94.7
																								98.1				95.3
																								98.4				91.5
																								97.5				96.9
																								97.7				96.3
																								92.2				94.8
																								93.3				94.4
																								96				95.6
																								92.7				86.5
																								94.5				98.4
																								95.4				65.4
																								98.4				90.9
																								93.2				98
																								95.5				97
																								95				97
																								97.9				98
																								94.6				98
																								95.3				89
																								93.8				62
																								98.7				86
																								90.2				97
																								94.8				98
																								95				98.6
																								96.01				74
																								95.4				70
																								95.32				87
																								95.12				78
																								93.27				91
																								89.95				70
																								94				95
																								94.5				87
																								97.3				91
																								97.7				97
																								96				96.2
																								95.5				97
																								92.8				98.5
																								95				97.4
																								96.7				97.2
																								95.7				98.8
																								99
																								98.7
																								97.9
																								97
																								97.4
																								97.7
																								95
																								90
																								97.5
																								95.4
																								95
																								95.7
																								93.8
																								98.5
																								98.1
																								97.5
																								96
																								97.3
																								95.7
																								98
																								95.8
																								96.45
																								97.43
																								95.15
																								92.36
																								98.5
																								98.4
																								98
																								97
																								98.4
																								98.2
																								98
																								97
																								97.5
																								98.1
																								98
																								97.7
																								97.4
																								97.7
																								98.7
																								90.73
																								95.19
																								96.11
																								97.3
																								96.67
																								96.7
																								98.7
																								97.7
																								96.6
																								96.63
																								96.97
																								96.8
																								96.96
																								98.5
																								98
																								95.7
																								93.8
																								90.5
																								97.5
																								99.2
																								99.2
																								95
																								94.4
																								97.3
																								95.6
																								97
																								93.4
																								96.8
																								96
																								92
																								98
																								98
																								97.5
																								97.4
																								97.4
																								97.5
																								97.6
																								94
																								96
																								96.5
																								94

## Sheet: Fig.2
	Fig. 2A				Fig. 2B				Fig. 2C				Fig. 2D									Fig. 2E						Fig. 2F
	Temperature (°C)	MPD absorbance (a.u.)	Error bar		Membranes	Crosslinking degree (%)	Error bar		Membranes	Carboxyl group density (nm-2)	Error bar		TIP0		TIP25		TIP50		TIP100				TIP25		TIP100				TIP25		TIP100
	0	0.01633	0.00252		TIP0	17.7081	2.67337		TIP0	38.1885	3.36199		pH	Zeta potential (mV)	pH	Zeta potential (mV)	pH	Zeta potential (mV)	pH	Zeta potential (mV)		Positron energy (keV)	S parameter	S parameter error bar	S parameter	S parameter error bar		Molecular weight (g mol-1)	Rejection (%)	Rejection error bar	Rejection (%)	Rejection error bar
	25	0.029	0.001		TIP25	44.896	3.20221		TIP25	21.2969	1.31848		3.35702	13.0552	3.36212	7.9571	3.31322	-0.42907	3.14358	5.76348		0.18	0.474	0.00228	0.47215	0.00228		46	48.753	3.008	59.843	3.036
	50	0.04267	0.00404		TIP50	64.0574	1.77298		TIP50	14.8278	1.33084		3.69917	7.59819	3.68972	3.59626	3.65042	-1.00909	3.46121	4.11376		0.43	0.47707	0.00228	0.47301	0.00228		62	76.478	1.105	82.162	0.236
	100	0.05067	0.00153		TIP100	78.4013	4.88609		TIP100	12.4601	0.14123		4.17717	-0.26847	4.15436	-3.00169	4.11729	-3.16179	3.74412	2.23113		0.68	0.47724	0.00228	0.47302	0.00228		92	94.016	1.661	98.098	0.373
													5.23118	-11.8763	5.17599	-11.8204	5.15269	-7.34757	4.18681	-0.98839		0.93	0.47739	0.00229	0.47311	0.00228		180	97.082	0.783	98.909	0.268
													5.73917	-17.3781	5.76679	-15.6201	5.71987	-9.58445	5.09935	-6.40279		1.18	0.47743	0.00228	0.47462	0.00227
													6.20201	-24.9376	6.22543	-19.9975	6.21843	-11.9902	5.69188	-8.89973		1.43	0.47791	0.00228	0.47496	0.00227
													6.53375	-29.4812	6.60363	-23.5321	6.5625	-13.5171	6.26451	-11.9137		1.68	0.47807	0.00228	0.47512	0.00228
													6.9126	-33.7715	6.86841	-25.4482	6.98606	-14.8503	6.69125	-13.6454		1.93	0.47876	0.00229	0.47519	0.00227
													7.32701	-37.5779	7.35985	-28.7166	7.54626	-15.9597	7.28377	-15.1282		2.18	0.47927	0.00229	0.47526	0.00228
													7.71657	-39.4078	7.84106	-30.5469	7.94728	-16.7875	7.95545	-16.1272		2.43	0.4838	0.00231	0.47605	0.00228
													7.96556	-39.9718	8.11719	-31.5419	8.32201	-17.1385	8.47438	-16.4778		2.68	0.49099	0.00233	0.47868	0.00231
													8.377	-40.4759	8.49676	-31.3332	8.57404	-16.9521	8.78155	-16.335		3.305	0.49189	0.00233	0.48014	0.00231
													8.60862	-40.3828	8.75574	-30.8398	8.81348	-17.0819	8.98922	-16.068		3.93	0.49551	0.00235	0.48357	0.00232
													8.87089	-40.2593	8.94809	-30.1765	9.08362	-17.0779	9.22375	-16.0123		4.555	0.49645	0.00235	0.48765	0.00233
													9.05057	-40.0298	9.17666	-29.5993	9.31068	-17.2456	9.48104	-15.9773		5.18	0.50039	0.00237	0.48929	0.00234
													9.27339	-39.9338	9.41614	-29.1565	9.68986	-17.4182	9.76969	-16.1154
													9.63423	-40.2677	9.66693	-27.6672	9.99837	-17.56	10.0233	-16.0942
													9.88369	-39.7505	9.97793	-28.0133	10.3064	-17.5409
													10.1528	-39.5431	10.2895	-27.2309

## Sheet: Fig. 3
	Fig. 3E				Fig. 3F				Fig. 3G
	Membranes	Back pore size (nm)	Error bar		Membranes	Nanovoid fraction (%)	Error bar		Membranes	Surface area ratio	Error bar
	TIP0	14.3431	1.8707		TIP0	4.194	0.00809		TFC-0	1.36067	0.01102
	TIP25	19.5131	1.33662		TIP25	10.486	0.01069		TFC-25	1.49033	0.00208
	TIP50	25.9045	0.64141		TIP50	25.931	0.02523		TFC-50	1.53673	0.06104
	TIP100	29.9944	0.58102		TIP100	49.565	0.03451		TFC-100	1.73013	0.05804

## Sheet: Fig. 4
		Fig. 4A									Fig. 4B									Fig. 4C						Fig. 4D
		Data in the literature				Our TIP membranes					Data in the literature				Our TIP membranes						TIP25		TIP100			Membranes	Irreversible flux reduction (%)	Error bar	Reversible flux reduction (%)	Error bar	Accumulation of HA (ug cm-2)	Error bar
		Water permeance (L m-2 h-1 bar-1)	Water-boron selectivity (bar-1)	Testing system			Water permeance (L m-2 h-1 bar-1)	Water-boron selectivity (bar-1)	Testing system		Water permeance (L m-2 h-1 bar-1)	Water-As (III) selectivity (bar-1)	Testing system			Water permeance (L m-2 h-1 bar-1)	Water-As (III) selectivity (bar-1)	Testing system		Time (h)	Normalized flux	Error bar	Normalized flux	Error bar		TFC-25	9.203	1.572	6.189	2.084	329.027	1.33175
		1.1677	0.08883	Crossflow		TIP0	0.61216	0.12017	Crossflow		1	0.1019	Crossflow		TIP0	0.61216	0.1812	Crossflow		0.5	1	0	1	0		TFC-100	1.591	0.512	1.499	1.048	217.002	7.40983
		1.15072	0.15815	Crossflow		TIP25	1.12468	0.16535	Crossflow		2.4	1.01384	Crossflow		TIP25	1.12468	0.42515	Crossflow		1	0.99356	0.00516	0.995	0.00391
		1.18951	0.1922	Crossflow		TIP50	1.59138	0.29059	Crossflow		2.7	0.55706	Crossflow		TIP50	1.59138	0.92201	Crossflow		2	0.98817	0.00463	0.99001	0.00146
		1.18605	0.23094	Crossflow		TIP100	1.8169	0.37189	Crossflow		0.8	0.38665	Crossflow		TIP100	1.8169	2.00144	Crossflow		3	0.96924	0.00704	0.98665	0.00468
		1.17882	0.28977	Crossflow		TIP100-W	1.49981	0.64175	Crossflow		1.8	0.47764	Crossflow		TIP100-W	1.49981	3.25456	Crossflow		4	0.95705	0.00604	0.98514	0.00386
		0.75	0.33871	Crossflow							1.1	0.55583	Crossflow							6	0.95025	0.00213	0.98398	0.00258
		0.62	0.04032	Crossflow							1.17	0.50556	Crossflow							8	0.9402	0.00931	0.98316	0.00298
		0.83	0.1659	Crossflow							0.27333	0.21463	Crossflow							10	0.93362	0.01186	0.98258	0.00147
		0.35	0.6	Crossflow							0.22667	0.02037	Crossflow							12	0.92979	0.00813	0.98049	0.00342
		2.14	0.10201	Crossflow							2.78125	0.85149	Crossflow							24	0.89963	0.01768	0.97422	0.0074
		2.57	0.18981	Crossflow							1.69737	1.7123	Crossflow							36	0.87271	0.01774	0.97165	0.0023
		2.96	0.09274	Crossflow							0.008	0.07755	Crossflow							48	0.84608	0.01108	0.9691	0.00658
		1.7	0.28369	Crossflow							0.2	0.17124	Crossflow							52	0.90797	0.01572	0.98409	0.00512
		0.9	0.40074	Crossflow							0.2	0.18	Crossflow
		6.561	0.08796	Crossflow							2.7	0.19926	Crossflow
		1.884	0.18845	Crossflow							2.56667	0.38492	Crossflow
		2.332	0.05504	Crossflow							1.5	1.13023	Crossflow
		8.818	0.01097	Crossflow							0.4	0.52565	Crossflow
		0.81933	0.13929	Deadend							7.56522	0.26332	Crossflow
		0.81667	0.1139	Deadend							0.53	1.62414	Crossflow
		0.80533	0.15049	Deadend							2	0.9	Crossflow
		0.60067	0.19284	Deadend							0.9	1.98333	Crossflow
		0.97667	0.12987	Deadend							2.49063	0.04688	Crossflow
		0.956	0.14992	Deadend							2.91	0.96358	Crossflow
		0.97533	0.12198	Deadend							1.33	0.35	Crossflow
		0.96533	0.15386	Deadend							1.69	1.59434	Crossflow
		2.1875	0.33	Crossflow							0.87	4.35	Crossflow
		1.35484	0.1436	Crossflow							2.9	0.49172	Crossflow
		1.67742	0.17443	Crossflow							2.3	0.81743	Crossflow
		2	0.21599	Crossflow							0.18667	0.25539	Crossflow
		2.19355	0.2427	Crossflow
		2.3871	0.15795	Crossflow
		0.4	0.1371	Crossflow
		1.9	0.1659	Crossflow
		1.1	0.29391	Crossflow
		1	0.2625	Crossflow
		0.58	0.14931	Crossflow
		2.9	0.08004	Crossflow
		2.9	0.13099	Crossflow
		3.1	0.1659	Crossflow
		1.25	0.12925	Crossflow
		1.27	0.13385	Crossflow
		0.8	0.14	Crossflow
		1.46	0.10877	Crossflow
		1.25	0.04804	Crossflow
		1.1	0.06065	Crossflow
		0.9	0.09511	Crossflow
		0.6	0.14657	Crossflow

## Sheet: Fig. 5
	Fig. 5A				Fig. 5B			Fig. 5C				Fig. 5D
		Density of MPD (kg m-3)			Temperature (°C)	Number of MPD		Temperature (°C)	MPD self-diffusion coeffcient ( × 10 -9 m2 s-1)	TMC self-diffusion coeffcient ( × 10 -9 m2 s-1)		Temperature (°C)	Reaction rate constant (s-1)
	Z (nm)	25 °C	100 °C		25	88		25	1.3077	0.5158		25	0.05
	-7.5	11.9863	3.06041		100	105		100	3.8184	3.2572		100	0.99
	-7.4	12.0262	3.04919
	-7.3	11.941	2.9939
	-7.2	12.0398	2.8966
	-7.1	12.0363	2.87245
	-7	11.9505	2.93446
	-6.9	12.0063	2.9718
	-6.8	12.2199	2.96657
	-6.7	12.4234	2.97149
	-6.6	12.8554	2.89207
	-6.5	13.1498	2.79978
	-6.4	13.3125	2.77377
	-6.3	13.349	2.72937
	-6.2	13.5996	2.73769
	-6.1	13.9435	2.73078
	-6	14.6374	2.668
	-5.9	15.259	2.58587
	-5.8	15.6827	2.52572
	-5.7	15.456	2.54552
	-5.6	14.8702	2.56264
	-5.5	14.6662	2.67671
	-5.4	14.7423	2.76491
	-5.3	14.7405	2.79654
	-5.2	14.4698	2.73614
	-5.1	14.1677	2.64779
	-5	14.0683	2.51606
	-4.9	14.2673	2.47647
	-4.8	14.4342	2.44441
	-4.7	14.5275	2.41576
	-4.6	14.4832	2.35695
	-4.5	14.0054	2.32538
	-4.4	13.8415	2.29058
	-4.3	13.6506	2.20662
	-4.2	13.4005	2.13386
	-4.1	13.4126	2.07541
	-4	13.4055	2.09506
	-3.9	13.4811	2.12261
	-3.8	13.6258	2.1499
	-3.7	13.5051	2.15606
	-3.6	13.5705	2.12036
	-3.5	13.4965	2.04119
	-3.4	13.299	1.93293
	-3.3	12.8088	1.83215
	-3.2	12.3269	1.75929
	-3.1	12.0401	1.72794
	-3	11.6704	1.75151
	-2.9	11.4299	1.77102
	-2.8	10.9545	1.78556
	-2.7	10.7855	1.79478
	-2.6	10.5313	1.78455
	-2.5	10.3764	1.7405
	-2.4	10.1197	1.71619
	-2.3	9.84138	1.69396
	-2.2	9.67613	1.71718
	-2.1	9.30228	1.77573
	-2	8.62777	1.77343
	-1.9	7.70588	1.75282
	-1.8	6.86343	1.69337
	-1.7	6.11191	1.70156
	-1.6	5.71886	1.73777
	-1.5	5.47925	1.73541
	-1.4	5.30757	1.70315
	-1.3	4.99265	1.62552
	-1.2	4.68041	1.54162
	-1.1	4.37391	1.51334
	-1	3.93928	1.54722
	-0.9	3.68766	1.7755
	-0.8	3.71946	2.61581
	-0.7	5.00388	5.40491
	-0.6	9.96447	13.2049
	-0.5	22.5278	32.1653
	-0.4	48.748	70.5297
	-0.3	92.959	133.529
	-0.2	150.997	214.031
	-0.1	205.864	284.966
	0	233.867	314.089
	0.1	220.03	286.826
	0.2	170.986	217.971
	0.3	111.412	139.773
	0.4	61.6892	76.4954
	0.5	29.8267	36.9396
	0.6	13.4543	16.5219
	0.7	6.20314	7.57261
	0.8	3.41465	4.05442
	0.9	2.35961	2.82926
	1	2.00425	2.40969
	1.1	1.90419	2.31106
	1.2	1.80365	2.30565
	1.3	1.68169	2.28051
	1.4	1.55604	2.22567
	1.5	1.35363	2.17301
	1.6	1.16279	2.09383
	1.7	1.03366	2.01431
	1.8	0.94882	2.03215
	1.9	0.89595	2.00365
	2	0.82604	1.99554
	2.1	0.76513	1.90676
	2.2	0.72839	1.8496
	2.3	0.75402	1.80337
	2.4	0.85634	1.81502
	2.5	0.89852	1.81863
	2.6	0.9279	1.86467
	2.7	0.8646	1.89857
	2.8	0.84942	1.9216
	2.9	0.90274	1.93235
	3	1.0259	1.94317
	3.1	1.14784	1.94702
	3.2	1.18789	1.98855
	3.3	1.18825	2.03339
	3.4	1.19748	2.03532
	3.5	1.09231	2.0357
	3.6	1.09578	2.01914
	3.7	1.13936	1.99705
	3.8	1.19888	1.97235
	3.9	1.21168	1.95139
	4	1.2021	1.90573
	4.1	1.21742	1.91555
	4.2	1.23058	1.9215
	4.3	1.1607	1.92235
	4.4	1.09406	1.97021
	4.5	1.09596	1.97954
	4.6	1.1549	1.91519
	4.7	1.20805	1.82556
	4.8	1.21261	1.77247
	4.9	1.21359	1.76774
	5	1.2876	1.80015
	5.1	1.22922	1.7812
	5.2	1.21521	1.71593
	5.3	1.19944	1.61251
	5.4	1.16204	1.53117
	5.5	1.08147	1.40393
	5.6	1.04591	1.2956
	5.7	1.00703	1.24101
	5.8	0.9521	1.2911
	5.9	0.92585	1.39286
	6	0.95341	1.50658
	6.1	0.98918	1.59875
	6.2	1.02051	1.65572
	6.3	1.03674	1.65734
	6.4	1.03798	1.62614
	6.5	1.00744	1.62355
	6.6	1.04099	1.6109
	6.7	1.01609	1.61471
	6.8	1.01424	1.63903
	6.9	1.0007	1.63344
	7	0.97677	1.61249
	7.1	0.96079	1.50954
	7.2	0.97022	1.39689
	7.3	0.91967	1.31183
	7.4	0.8574	1.25036
	7.5	0.79328	1.24272

## Sheet: Supplementary Fig. 1
		Supplementary Fig. 1C
		Membranes	Water permeance (L m-2 h-1 bar-1)	Error bar
		Pristine substrate	73.325	3.48676
		Treated substrate	71.975	1.7466

## Sheet: Supplementary Fig. 3
		Absorbance (a. u.)
	Wavelength (nm)	0 °C	25 °C	50 °C	100 °C		Organic phase temperature (°C)	MPD absorbance (a.u.)	Error bar
	500	-0.001	-0.002	-0.001	0.001		0	2.60233	0.0601
	499	-0.001	-0.002	-0.001	0.001		25	2.557	0.13153
	498	-0.001	-0.002	-0.001	0.001		50	2.50033	0.15845
	497	-0.002	-0.002	-0.001	0.001		100	2.47633	0.16053
	496	-0.002	-0.002	-0.001	0.001
	495	-0.002	-0.002	-0.001	0.001
	494	-0.002	-0.002	-0.001	0.001
	493	-0.001	-0.002	-0.001	0.001
	492	-0.001	-0.002	-0.001	0.001
	491	-0.001	-0.002	-0.001	0.001
	490	-0.002	-0.002	-0.001	0.001
	489	-0.002	-0.002	-0.001	0.001
	488	-0.002	-0.002	-0.001	0.001
	487	-0.002	-0.002	-0.001	0.001
	486	-0.002	-0.002	0	0.001
	485	-0.002	-0.002	-0.001	0.001
	484	-0.002	-0.002	-0.001	0.001
	483	-0.002	-0.002	0	0.001
	482	-0.002	-0.002	0	0.001
	481	-0.002	-0.002	0	0.001
	480	-0.002	-0.002	0	0.001
	479	-0.002	-0.002	-0.001	0.001
	478	-0.002	-0.002	-0.001	0.001
	477	-0.002	-0.002	0	0.001
	476	-0.002	-0.002	0	0.001
	475	-0.002	-0.002	0	0.001
	474	-0.002	-0.002	-0.001	0.002
	473	-0.002	-0.002	-0.001	0.002
	472	-0.002	-0.002	0	0.002
	471	-0.002	-0.002	0	0.002
	470	-0.002	-0.002	0	0.002
	469	-0.002	-0.002	0	0.002
	468	-0.002	-0.002	0	0.002
	467	-0.002	-0.002	0	0.002
	466	-0.002	-0.002	-0.001	0.002
	465	-0.002	-0.002	-0.001	0.002
	464	-0.002	-0.002	0	0.002
	463	-0.002	-0.002	0	0.002
	462	-0.002	-0.002	0	0.002
	461	-0.002	-0.002	0	0.002
	460	-0.002	-0.002	0	0.002
	459	-0.002	-0.002	0	0.002
	458	-0.002	-0.003	0	0.002
	457	-0.002	-0.003	0	0.002
	456	-0.002	-0.003	0	0.002
	455	-0.002	-0.003	0	0.002
	454	-0.002	-0.003	0	0.002
	453	-0.002	-0.003	0	0.002
	452	-0.002	-0.003	0	0.002
	451	-0.002	-0.003	0	0.002
	450	-0.002	-0.003	-0.001	0.002
	449	-0.002	-0.003	-0.001	0.002
	448	-0.002	-0.003	-0.001	0.002
	447	-0.002	-0.003	-0.001	0.002
	446	-0.002	-0.003	0	0.002
	445	-0.002	-0.003	0	0.002
	444	-0.002	-0.003	-0.001	0.002
	443	-0.002	-0.003	-0.001	0.002
	442	-0.002	-0.003	-0.001	0.002
	441	-0.002	-0.003	-0.001	0.002
	440	-0.002	-0.003	0	0.002
	439	-0.002	-0.003	0	0.002
	438	-0.002	-0.003	-0.001	0.002
	437	-0.002	-0.003	-0.001	0.002
	436	-0.002	-0.003	0	0.002
	435	-0.002	-0.003	-0.001	0.002
	434	-0.002	-0.003	-0.001	0.002
	433	-0.002	-0.003	-0.001	0.002
	432	-0.002	-0.003	-0.001	0.002
	431	-0.002	-0.003	-0.001	0.002
	430	-0.002	-0.003	-0.001	0.002
	429	-0.002	-0.003	-0.001	0.002
	428	-0.002	-0.003	-0.001	0.002
	427	-0.002	-0.003	-0.001	0.002
	426	-0.002	-0.003	-0.001	0.002
	425	-0.002	-0.003	-0.001	0.002
	424	-0.002	-0.003	-0.001	0.002
	423	-0.002	-0.003	-0.001	0.002
	422	-0.002	-0.003	-0.001	0.002
	421	-0.002	-0.003	-0.001	0.002
	420	-0.002	-0.003	-0.001	0.002
	419	-0.002	-0.003	-0.001	0.002
	418	-0.002	-0.003	-0.001	0.002
	417	-0.002	-0.003	-0.001	0.002
	416	-0.002	-0.003	-0.001	0.002
	415	-0.002	-0.003	-0.001	0.002
	414	-0.002	-0.003	-0.001	0.002
	413	-0.002	-0.003	-0.001	0.002
	412	-0.002	-0.003	-0.001	0.002
	411	-0.002	-0.003	-0.001	0.002
	410	-0.002	-0.003	-0.001	0.002
	409	-0.002	-0.003	-0.001	0.002
	408	-0.002	-0.003	-0.001	0.002
	407	-0.002	-0.003	-0.001	0.002
	406	-0.002	-0.003	-0.001	0.002
	405	-0.002	-0.003	-0.001	0.002
	404	-0.002	-0.003	-0.001	0.002
	403	-0.002	-0.003	-0.001	0.002
	402	-0.002	-0.003	-0.001	0.002
	401	-0.002	-0.003	-0.001	0.002
	400	-0.002	-0.003	-0.001	0.002
	399	-0.002	-0.003	-0.001	0.002
	398	-0.002	-0.003	-0.001	0.002
	397	-0.002	-0.003	-0.001	0.002
	396	-0.002	-0.003	-0.001	0.002
	395	-0.002	-0.003	-0.001	0.002
	394	-0.002	-0.003	-0.001	0.002
	393	-0.002	-0.003	-0.001	0.002
	392	-0.002	-0.003	-0.001	0.002
	391	-0.002	-0.003	-0.001	0.002
	390	-0.002	-0.003	-0.001	0.002
	389	-0.002	-0.003	-0.001	0.002
	388	-0.002	-0.003	-0.001	0.002
	387	-0.002	-0.003	-0.001	0.002
	386	-0.002	-0.003	-0.001	0.002
	385	-0.002	-0.003	-0.001	0.002
	384	-0.002	-0.003	-0.001	0.002
	383	-0.002	-0.003	-0.001	0.002
	382	-0.002	-0.003	-0.001	0.002
	381	-0.002	-0.003	-0.001	0.002
	380	-0.002	-0.003	-0.001	0.002
	379	-0.002	-0.003	-0.001	0.002
	378	-0.003	-0.003	-0.001	0.002
	377	-0.003	-0.003	-0.001	0.002
	376	-0.002	-0.003	-0.001	0.002
	375	-0.002	-0.003	-0.001	0.002
	374	-0.002	-0.003	-0.001	0.002
	373	-0.003	-0.003	-0.001	0.002
	372	-0.003	-0.003	-0.001	0.002
	371	-0.002	-0.003	-0.001	0.002
	370	-0.002	-0.003	-0.001	0.002
	369	-0.002	-0.003	-0.001	0.002
	368	-0.002	-0.003	-0.001	0.002
	367	-0.003	-0.003	-0.001	0.002
	366	-0.003	-0.003	-0.001	0.002
	365	-0.003	-0.003	-0.001	0.002
	364	-0.003	-0.003	-0.001	0.002
	363	-0.003	-0.003	-0.002	0.002
	362	-0.003	-0.003	-0.002	0.002
	361	-0.003	-0.003	-0.001	0.002
	360	-0.003	-0.003	-0.002	0.002
	359	-0.003	-0.003	-0.002	0.002
	358	-0.003	-0.003	-0.002	0.002
	357	-0.003	-0.003	-0.002	0.002
	356	-0.002	-0.002	-0.001	0.002
	355	-0.001	-0.002	0	0.003
	354	-0.001	-0.002	0	0.003
	353	-0.001	-0.002	0	0.003
	352	-0.001	-0.001	0	0.003
	351	-0.001	-0.001	0	0.003
	350	-0.002	-0.001	0	0.003
	349	-0.002	-0.002	0	0.003
	348	-0.002	-0.002	0	0.003
	347	-0.002	-0.001	0	0.003
	346	-0.002	-0.002	0.001	0.003
	345	-0.002	-0.002	0	0.003
	344	-0.002	-0.002	0	0.003
	343	-0.001	-0.001	0	0.003
	342	-0.001	-0.002	0	0.003
	341	-0.002	-0.002	0	0.003
	340	-0.001	-0.001	0	0.003
	339	-0.001	-0.001	0	0.003
	338	-0.001	-0.001	0	0.003
	337	-0.001	-0.001	0	0.003
	336	-0.001	-0.001	0	0.003
	335	-0.001	-0.001	0	0.003
	334	-0.001	-0.001	0	0.003
	333	-0.001	-0.001	0	0.003
	332	-0.002	-0.001	0	0.003
	331	-0.002	-0.001	0	0.003
	330	-0.001	-0.001	0	0.003
	329	-0.001	-0.001	0	0.003
	328	-0.001	-0.001	0	0.003
	327	-0.001	-0.001	0	0.003
	326	-0.001	-0.001	0	0.003
	325	-0.001	0	0	0.003
	324	-0.001	0	0.001	0.003
	323	-0.001	0	0.001	0.003
	322	-0.001	0	0.001	0.004
	321	-0.001	0	0.001	0.004
	320	0	0	0.001	0.004
	319	0	0	0.001	0.004
	318	0	0	0.002	0.005
	317	0	0.001	0.002	0.005
	316	0.001	0.001	0.003	0.006
	315	0.002	0.002	0.004	0.008
	314	0.003	0.004	0.006	0.01
	313	0.005	0.006	0.009	0.013
	312	0.009	0.01	0.013	0.017
	311	0.014	0.016	0.019	0.024
	310	0.022	0.024	0.028	0.034
	309	0.034	0.037	0.042	0.049
	308	0.053	0.058	0.064	0.072
	307	0.082	0.089	0.097	0.106
	306	0.126	0.135	0.145	0.156
	305	0.191	0.203	0.217	0.228
	304	0.285	0.302	0.318	0.331
	303	0.419	0.441	0.457	0.471
	302	0.606	0.636	0.65	0.662
	301	0.871	0.908	0.917	0.924
	300	1.237	1.283	1.28	1.279
	299	1.684	1.74	1.722	1.704
	298	2.051	2.113	2.083	2.056
	297	2.188	2.26	2.227	2.211
	296	2.218	2.294	2.266	2.253
	295	2.257	2.335	2.309	2.294
	294	2.334	2.416	2.389	2.373
	293	2.437	2.522	2.492	2.473
	292	2.535	2.618	2.585	2.566
	291	2.604	2.685	2.654	2.634
	290	2.626	2.706	2.681	2.656
	289	2.599	2.677	2.654	2.628
	288	2.552	2.632	2.603	2.582
	287	2.505	2.588	2.555	2.535
	286	2.445	2.529	2.497	2.473
	285	2.361	2.445	2.414	2.389
	284	2.266	2.348	2.317	2.295
	283	2.166	2.247	2.214	2.196
	282	2.059	2.141	2.108	2.091
	281	1.944	2.025	1.994	1.977
	280	1.823	1.901	1.874	1.859
	279	1.703	1.776	1.753	1.74
	278	1.583	1.652	1.632	1.622
	277	1.466	1.53	1.513	1.507
	276	1.354	1.414	1.399	1.394
	275	1.248	1.304	1.29	1.286
	274	1.152	1.202	1.188	1.184
	273	1.064	1.11	1.096	1.091
	272	0.985	1.028	1.017	1.014
	271	0.917	0.958	0.95	0.951
	270	0.858	0.897	0.893	0.896
	269	0.811	0.849	0.847	0.852
	268	0.779	0.816	0.816	0.822
	267	0.76	0.797	0.799	0.808
	266	0.755	0.792	0.796	0.806
	265	0.764	0.801	0.806	0.816
	264	0.789	0.827	0.832	0.842
	263	0.831	0.87	0.875	0.885
	262	0.89	0.931	0.937	0.948
	261	0.966	1.011	1.018	1.028
	260	1.065	1.114	1.119	1.13
	259	1.187	1.24	1.243	1.252
	258	1.329	1.388	1.387	1.396
	257	1.497	1.561	1.556	1.563
	256	1.684	1.753	1.746	1.749
	255	1.879	1.954	1.942	1.942
	254	2.078	2.155	2.141	2.136
	253	2.271	2.34	2.33	2.319
	252	2.433	2.492	2.485	2.476
	251	2.556	2.617	2.601	2.601
	250	2.666	2.724	2.695	2.694
	249	2.777	2.813	2.795	2.771
	248	2.861	2.879	2.883	2.858
	247	2.897	2.897	2.911	2.905
	246	2.93	2.92	2.93	2.922
	245	3.009	3.024	3.004	3.015
	244	3.143	3.184	3.154	3.173
	243	3.262	3.278	3.291	3.269
	242	3.265	3.26	3.275	3.266
	241	3.205	3.211	3.205	3.231
	240	3.182	3.201	3.196	3.235
	239	3.231	3.251	3.263	3.294
	238	3.303	3.297	3.321	3.334
	237	3.295	3.278	3.279	3.295
	236	3.235	3.234	3.215	3.218
	235	3.189	3.187	3.194	3.166
	234	3.172	3.156	3.171	3.161
	233	3.184	3.172	3.141	3.171
	232	3.174	3.169	3.143	3.169
	231	3.135	3.12	3.143	3.138
	230	3.071	3.054	3.083	3.08
	229	2.933	2.91	2.955	2.945
	228	2.731	2.684	2.76	2.73
	227	2.369	2.355	2.41	2.409
	226	1.78	1.781	1.803	1.834
	225	1.151	1.164	1.203	1.181
	224	0.777	0.767	0.84	0.782
	223	0.614	0.56	0.67	0.582
	222	0.581	0.516	0.597	0.515
	221	0.554	0.577	0.537	0.515
	220	0.483	0.59	0.477	0.519
	219	0.458	0.525	0.46	0.511
	218	0.465	0.461	0.442	0.497
	217	0.445	0.449	0.403	0.498
	216	0.426	0.466	0.405	0.465
	215	0.383	0.429	0.429	0.401
	214	0.316	0.378	0.412	0.378
	213	0.307	0.372	0.361	0.368
	212	0.341	0.389	0.349	0.378
	211	0.359	0.377	0.381	0.383
	210	0.365	0.362	0.382	0.361
	209	0.353	0.361	0.356	0.37
	208	0.334	0.351	0.347	0.394
	207	0.331	0.346	0.338	0.397
	206	0.327	0.352	0.325	0.369
	205	0.31	0.351	0.323	0.326
	204	0.305	0.335	0.315	0.296
	203	0.318	0.321	0.297	0.295
	202	0.321	0.317	0.304	0.324
	201	0.316	0.308	0.309	0.335
	200	0.309	0.288	0.272	0.323
	199	0.313	0.278	0.253	0.323
	198	0.33	0.289	0.262	0.315
	197	0.315	0.295	0.28	0.308
	196	0.301	0.288	0.298	0.305
	195	0.304	0.283	0.306	0.291
	194	0.281	0.283	0.298	0.286
	193	0.265	0.278	0.279	0.292
	192	0.282	0.268	0.26	0.281
	191	0.291	0.268	0.257	0.265
	190	0.282	0.271	0.276	0.269

## Sheet: Supplementary Fig. 5
			Absorbance (a.u.)
		Wavenumber (cm-1)	TIP0	TIP25	TIP50	TIP100	TIP25-W	TIP100-W
		399.193	0	0	0	0	0	0
		400.157	0	0	0	0	0	0
		401.121	0	0	0	0	0	0
		402.085	0	0	0	0	0	0
		403.05	0	0	0	0	0	0
		404.014	0	0	0	0	0	0
		404.978	0	0	0	0	0	0
		405.942	0	0	0	0	0	0
		406.906	0	0	0	0	0	0
		407.871	0	0	0	0	0	0
		408.835	0	0	0	0	0	0
		409.799	0	0	0	0	0	0
		410.764	0	0	0	0	0	0
		411.728	0	0	0	0	0	0
		412.692	0	0	0	0	0	0
		413.656	0	0	0	0	0	0
		414.62	0	0	0	0	0	0
		415.585	0	0	0	0	0	0
		416.549	0	0	0	0	0	0
		417.513	0	0	0	0	0	0
		418.477	0	0	0	0	0	0
		419.442	0	0	0	0	0	0
		420.406	0	0	0	0	0	0
		421.37	0	0	0	0	0	0
		422.334	0	0	0	0	0	0
		423.298	0	0	0	0	0	0
		424.263	0	0	0	0	0	0
		425.227	0	0	0	0	0	0
		426.191	0	0	0	0	0	0
		427.155	0	0	0	0	0	0
		428.12	0	0	0	0	0	0
		429.084	0	0	0	0	0	0
		430.048	0	0	0	0	0	0
		431.012	0	0	0	0	0	0
		431.977	0	0	0	0	0	0
		432.941	0	0	0	0	0	0
		433.905	0	0	0	0	0	0
		434.869	0	0	0	0	0	0
		435.834	0	0	0	0	0	0
		436.798	0	0	0	0	0	0
		437.762	0	0	0	0	0	0
		438.726	0	0	0	0	0	0
		439.69	0	0	0	0	0	0
		440.655	0	0	0	0	0	0
		441.619	0	0	0	0	0	0
		442.583	0	0	0	0	0	0
		443.547	0	0	0	0	0	0
		444.512	0	0	0	0	0	0
		445.476	0	0	0	0	0	0
		446.44	0	0	0	0	0	0
		447.404	0	0	0	0	0	0
		448.369	0	0	0	0	0	0
		449.333	0	0	0	0	0	0
		450.297	0	0	0	0	0	0
		451.261	0	0	0	0	0	0
		452.226	0	0	0	0	0	0
		453.19	0	0	0	0	0	0
		454.154	0	0	0	0	0	0
		455.118	0	0	0	0	0	0
		456.082	0	0	0	0	0	0
		457.047	0	0	0	0	0	0
		458.011	0	0	0	0	0	0
		458.975	0	0	0	0	0	0
		459.939	0	0	0	0	0	0
		460.904	0	0	0	0	0	0
		461.868	0	0	0	0	0	0
		462.832	0	0	0	0	0	0
		463.796	0	0	0	0	0	0
		464.76	0	0	0	0	0	0
		465.725	0	0	0	0	0	0
		466.689	0	0	0	0	0	0
		467.653	0	0	0	0	0	0
		468.617	0	0	0	0	0	0
		469.582	0	0	0	0	0	0
		470.546	0	0	0	0	0	0
		471.51	0	0	0	0	0	0
		472.474	0	0	0	0	0	0
		473.439	0	0	0	0	0	0
		474.403	0	0	0	0	0	0
		475.367	0	0	0	0	0	0
		476.331	0	0	0	0	0	0
		477.296	0	0	0	0	0	0
		478.26	0	0	0	0	0	0
		479.224	0	0	0	0	0	0
		480.188	0	0	0	0	0	0
		481.152	0	0	0	0	0	0
		482.117	0	0	0	0	0	0
		483.081	0	0	0	0	0	0
		484.045	0	0	0	0	0	0
		485.009	0	0	0	0	0	0
		485.974	0	0	0	0	0	0
		486.938	0	0	0	0	0	0
		487.902	0	0	0	0	0	0
		488.866	0	0	0	0	0	0
		489.831	0	0	0	0	0	0
		490.795	0	0	0	0	0	0
		491.759	0	0	0	0	0	0
		492.723	0	0	0	0	0	0
		493.688	0	0	0	0	0	0
		494.652	0	0	0	0	0	0
		495.616	0	0	0	0	0	0
		496.58	0	0	0	0	0	0
		497.544	0	0	0	0	0	0
		498.509	0	0	0	0	0	0
		499.473	0	0	0	0	0	0
		500.437	0	0	0	0	0	0
		501.401	0	0	0	0	0	0
		502.366	0	0	0	0	0	0
		503.33	0	0	0	0	0	0
		504.294	0	0	0	0	0	0
		505.258	0	0	0	0	0	0
		506.223	0	0	0	0	0	0
		507.187	0	0	0	0	0	0
		508.151	0	0	0	0	0	0
		509.115	0	0	0	0	0	0
		510.079	0	0	0	0	0	0
		511.044	0	0	0	0	0	0
		512.008	0	0	0	0	0	0
		512.972	0	0	0	0	0	0
		513.936	0	0	0	0	0	0
		514.901	0	0	0	0	0	0
		515.865	0	0	0	0	0	0
		516.829	0	0	0	0	0	0
		517.793	0	0	0	0	0	0
		518.758	0	0	0	0	0	0
		519.722	0	0	0	0	0	0
		520.686	0	0	0	0	0	0
		521.65	0	0	0	0	0	0
		522.615	0	0	0	0	0	0
		523.579	0	0	0	0	0	0
		524.543	0	0	0	0	0	0
		525.507	0	0	0	0	0	0
		526.471	0	0	0	0	0	0
		527.436	0	0	0	0	0	0
		528.4	0	0	0	0	0	0
		529.364	0	0	0	0	0	0
		530.328	0	0	0	0	0	0
		531.293	0	0	0	0	0	0
		532.257	0	0	0	0	0	0
		533.221	0	0	0	0	0	0
		534.185	0	0	0	0	0	0
		535.149	0	0	0	0	0	0
		536.114	0	0	0	0	0	0
		537.078	0	0	0	0	0	0
		538.042	0	0	0	0	0	0
		539.006	0	0	0	0	0	0
		539.971	0	0	0	0	0	0
		540.935	0	0	0	0	0	0
		541.899	0	0	0	0	0	0
		542.863	0	0	0	0	0	0
		543.828	0	0	0	0	0	0
		544.792	0	0	0	0	0	0
		545.756	0	0	0	0	0	0
		546.72	0	0	0	0	0	0
		547.685	0	0	0	0	0	0
		548.649	0	0	0	0	0	0
		549.613	0	0	0	0	0	0
		550.577	0	0	0	0	0	0
		551.542	0	0	0	0	0	0
		552.506	0	0	0	0	0	0
		553.47	0	0	0	0	0	0
		554.434	0	0	0	0	0	0
		555.398	0	0	0	0	0	0
		556.363	0	0	0	0	0	0
		557.327	0	0	0	0	0	0
		558.291	0	0	0	0	0	0
		559.255	0	0	0	0	0	0
		560.22	0	0	0	0	0	0
		561.184	0	0	0	0	0	0
		562.148	0	0	0	0	0	0
		563.112	0	0	0	0	0	0
		564.077	0	0	0	0	0	0
		565.041	0	0	0	0	0	0
		566.005	0	0	0	0	0	0
		566.969	0	0	0	0	0	0
		567.933	0	0	0	0	0	0
		568.898	0	0	0	0	0	0
		569.862	0	0	0	0	0	0
		570.826	0	0	0	0	0	0
		571.79	0	0	0	0	0	0
		572.755	0	0	0	0	0	0
		573.719	0	0	0	0	0	0
		574.683	0	0	0	0	0	0
		575.647	0	0	0	0	0	0
		576.612	0	0	0	0	0	0
		577.576	0	0	0	0	0	0
		578.54	0	0	0	0	0	0
		579.504	0	0	0	0	0	0
		580.468	0	0	0	0	0	0
		581.433	0	0	0	0	0	0
		582.397	0	0	0	0	0	0
		583.361	0	0	0	0	0	0
		584.325	0	0	0	0	0	0
		585.29	0	0	0	0	0	0
		586.254	0	0	0	0	0	0
		587.218	0	0	0	0	0	0
		588.182	0	0	0	0	0	0
		589.147	0	0	0	0	0	0
		590.111	0	0	0	0	0	0
		591.075	0	0	0	0	0	0
		592.039	0	0	0	0	0	0
		593.004	0	0	0	0	0	0
		593.968	0	0	0	0	0	0
		594.932	0	0	0	0	0	0
		595.896	0	0	0	0	0	0
		596.861	0	0	0	0	0	0
		597.825	0	0	0	0	0	0
		598.789	0	0	0	0	0	0
		599.753	0.03336	0.03313	0.03988	0.03077	0.04202	0.05186
		600.717	0.03336	0.03283	0.04008	0.03049	0.04212	0.05165
		601.682	0.03325	0.03235	0.04013	0.03009	0.04202	0.05127
		602.646	0.03295	0.03166	0.03993	0.02956	0.04154	0.05064
		603.61	0.03243	0.03077	0.0394	0.02888	0.0406	0.04969
		604.574	0.03167	0.02973	0.03852	0.02806	0.03922	0.04843
		605.539	0.03064	0.02855	0.03731	0.02713	0.03749	0.04685
		606.503	0.02933	0.02728	0.0358	0.02607	0.03554	0.04495
		607.467	0.02774	0.02592	0.03406	0.02489	0.03347	0.04277
		608.431	0.0259	0.02452	0.03217	0.02361	0.0314	0.04036
		609.395	0.02392	0.02314	0.03029	0.02228	0.02946	0.03784
		610.36	0.02195	0.02185	0.02853	0.02098	0.02781	0.03539
		611.324	0.0202	0.02075	0.02705	0.01984	0.02659	0.03322
		612.288	0.01884	0.01991	0.02594	0.01899	0.02591	0.03153
		613.252	0.01798	0.01938	0.02524	0.01849	0.02578	0.03047
		614.217	0.01763	0.01915	0.02494	0.01837	0.02608	0.03007
		615.181	0.01774	0.01916	0.02496	0.01861	0.02663	0.03026
		616.145	0.01817	0.01934	0.02524	0.0191	0.02724	0.03091
		617.109	0.01878	0.01965	0.0257	0.01975	0.02777	0.03183
		618.074	0.01947	0.02004	0.02627	0.02047	0.0282	0.03284
		619.038	0.02019	0.02052	0.02693	0.02119	0.02863	0.03386
		620.002	0.02093	0.02109	0.02764	0.02188	0.02922	0.03485
		620.966	0.0217	0.02175	0.02838	0.02254	0.0301	0.03583
		621.931	0.02254	0.02251	0.02914	0.02316	0.03135	0.03685
		622.895	0.02345	0.02333	0.02991	0.02376	0.03293	0.03796
		623.859	0.02444	0.02421	0.03069	0.02435	0.03478	0.03919
		624.823	0.02551	0.02513	0.03151	0.02495	0.03679	0.04055
		625.788	0.02666	0.02607	0.03237	0.02558	0.03884	0.04204
		626.752	0.02787	0.02702	0.0333	0.02626	0.04086	0.04362
		627.716	0.02908	0.02796	0.03426	0.02696	0.04276	0.04521
		628.68	0.03026	0.02885	0.03522	0.02767	0.04448	0.04672
		629.644	0.03135	0.02966	0.03613	0.02835	0.04597	0.04808
		630.609	0.03227	0.03034	0.03691	0.02895	0.04716	0.04919
		631.573	0.033	0.03087	0.03751	0.02943	0.04803	0.04998
		632.537	0.03348	0.03121	0.03789	0.02976	0.04852	0.05042
		633.501	0.03367	0.03134	0.03799	0.02989	0.0486	0.05045
		634.466	0.03354	0.03121	0.03777	0.02978	0.0482	0.05004
		635.43	0.03304	0.03078	0.0372	0.02941	0.04726	0.04915
		636.394	0.03211	0.03004	0.03623	0.02873	0.04572	0.04775
		637.358	0.03077	0.02895	0.03488	0.02775	0.04361	0.04585
		638.322	0.02906	0.02757	0.03323	0.02651	0.04101	0.04353
		639.287	0.02712	0.02599	0.03139	0.02509	0.03812	0.04094
		640.251	0.02511	0.02434	0.02953	0.02362	0.0352	0.03829
		641.215	0.02322	0.02278	0.0278	0.02224	0.03253	0.03579
		642.179	0.02161	0.02144	0.02636	0.02109	0.03034	0.03363
		643.144	0.02039	0.02042	0.02528	0.02022	0.02877	0.03196
		644.108	0.01956	0.01976	0.02455	0.01969	0.02784	0.03082
		645.072	0.01912	0.01943	0.02416	0.01945	0.02748	0.03018
		646.036	0.01897	0.01937	0.02402	0.01947	0.02756	0.02997
		647.001	0.01905	0.01952	0.02408	0.01968	0.02795	0.03011
		647.965	0.01932	0.01982	0.0243	0.02002	0.02858	0.03053
		648.929	0.01977	0.02025	0.02468	0.02048	0.02941	0.03119
		649.893	0.02038	0.02081	0.02522	0.02104	0.03045	0.03207
		650.857	0.02117	0.02148	0.02593	0.02169	0.03171	0.03315
		651.822	0.02212	0.02226	0.02678	0.02242	0.03316	0.03443
		652.786	0.02318	0.02314	0.02773	0.0232	0.03476	0.03585
		653.75	0.0243	0.02407	0.02872	0.024	0.03642	0.03734
		654.715	0.02543	0.02502	0.02972	0.02479	0.03807	0.03884
		655.679	0.02652	0.02594	0.03067	0.02554	0.03964	0.0403
		656.643	0.02756	0.02681	0.03156	0.02624	0.04108	0.04167
		657.607	0.02852	0.02761	0.03239	0.02687	0.04237	0.04292
		658.571	0.02938	0.02831	0.03316	0.02743	0.0435	0.04402
		659.536	0.03013	0.02893	0.03384	0.02792	0.04444	0.04496
		660.5	0.03074	0.02945	0.03444	0.02834	0.04517	0.04572
		661.464	0.03119	0.02987	0.03493	0.02868	0.0457	0.04631
		662.428	0.03149	0.03021	0.03532	0.02894	0.04602	0.04674
		663.393	0.03165	0.03047	0.03562	0.02914	0.04616	0.04702
		664.357	0.03169	0.03067	0.03582	0.02929	0.04617	0.04718
		665.321	0.03164	0.03081	0.03596	0.02939	0.04606	0.04724
		666.285	0.03151	0.03089	0.03602	0.02944	0.0459	0.04721
		667.25	0.03134	0.03088	0.03601	0.02945	0.04567	0.04707
		668.214	0.03112	0.03079	0.03592	0.0294	0.04539	0.04681
		669.178	0.03085	0.03062	0.03577	0.02928	0.04505	0.04645
		670.142	0.03056	0.0304	0.03558	0.02914	0.04467	0.04602
		671.106	0.03029	0.03019	0.0354	0.02899	0.04428	0.04559
		672.071	0.03008	0.03004	0.03529	0.0289	0.04397	0.04526
		673.035	0.03001	0.03002	0.03532	0.02893	0.04385	0.04514
		673.999	0.03015	0.03019	0.03557	0.02912	0.04404	0.04535
		674.963	0.03061	0.03065	0.03613	0.02956	0.04469	0.04604
		675.928	0.0315	0.03147	0.0371	0.03032	0.04596	0.04735
		676.892	0.03294	0.03276	0.03858	0.03148	0.048	0.04943
		677.856	0.03501	0.0346	0.04065	0.0331	0.05095	0.05241
		678.82	0.03779	0.03704	0.04339	0.03523	0.05488	0.05633
		679.784	0.04128	0.04009	0.04679	0.03786	0.0598	0.0612
		680.749	0.04546	0.04372	0.05082	0.04098	0.06563	0.06692
		681.713	0.05023	0.04785	0.0554	0.04451	0.0722	0.07334
		682.677	0.05545	0.05235	0.06037	0.04835	0.07927	0.08024
		683.641	0.0609	0.05705	0.06556	0.05237	0.08655	0.08733
		684.606	0.06639	0.06177	0.07074	0.05642	0.09369	0.0943
		685.57	0.07167	0.06633	0.07573	0.06034	0.1004	0.10084
		686.534	0.07656	0.07059	0.08034	0.064	0.10644	0.10671
		687.498	0.08094	0.07444	0.08447	0.06734	0.11166	0.11176
		688.463	0.08472	0.07783	0.08806	0.07029	0.116	0.1159
		689.427	0.08784	0.0807	0.09105	0.0728	0.11943	0.11912
		690.391	0.09022	0.08296	0.09336	0.07481	0.12187	0.12135
		691.355	0.09175	0.08452	0.09489	0.07623	0.12323	0.12252
		692.32	0.09233	0.08524	0.09551	0.07694	0.12337	0.12253
		693.284	0.09184	0.08504	0.09513	0.07685	0.12219	0.12132
		694.248	0.09027	0.08386	0.09371	0.07592	0.11968	0.11885
		695.212	0.08767	0.08175	0.09127	0.07416	0.11592	0.11522
		696.177	0.08414	0.07878	0.08793	0.07164	0.11107	0.11055
		697.141	0.07986	0.07512	0.08384	0.0685	0.10535	0.10505
		698.105	0.07501	0.07091	0.07918	0.06487	0.09899	0.09891
		699.069	0.06978	0.06633	0.07413	0.06091	0.09223	0.09235
		700.033	0.06438	0.06157	0.0689	0.05679	0.0853	0.08562
		700.998	0.059	0.05679	0.06368	0.05267	0.07845	0.07895
		701.962	0.05386	0.05219	0.05868	0.04869	0.07195	0.0726
		702.926	0.04918	0.04797	0.0541	0.04503	0.06604	0.06684
		703.89	0.04513	0.04427	0.0501	0.0418	0.06098	0.06188
		704.855	0.04187	0.04124	0.04682	0.03912	0.05695	0.05793
		705.819	0.03952	0.03899	0.04437	0.03706	0.05412	0.05513
		706.783	0.03813	0.03756	0.04279	0.03567	0.05254	0.05355
		707.747	0.03772	0.03695	0.0421	0.03497	0.05221	0.05318
		708.712	0.0382	0.03711	0.04222	0.03492	0.05301	0.05391
		709.676	0.03943	0.03792	0.04305	0.03543	0.05475	0.05555
		710.64	0.04121	0.0392	0.04439	0.03638	0.05713	0.05783
		711.604	0.04325	0.04074	0.046	0.03758	0.0598	0.06038
		712.568	0.04527	0.0423	0.04763	0.03883	0.06239	0.06287
		713.533	0.04697	0.04363	0.049	0.03992	0.06451	0.06491
		714.497	0.0481	0.04452	0.04987	0.04065	0.06585	0.0662
		715.461	0.04849	0.04481	0.0501	0.0409	0.06621	0.06654
		716.425	0.04806	0.04443	0.04962	0.0406	0.06552	0.06588
		717.39	0.04687	0.04342	0.04847	0.03977	0.06387	0.06429
		718.354	0.04506	0.04188	0.0468	0.03852	0.06147	0.06197
		719.318	0.04285	0.04001	0.04481	0.03697	0.05859	0.05918
		720.282	0.04046	0.03797	0.04268	0.0353	0.05551	0.0562
		721.247	0.03809	0.03597	0.04061	0.03365	0.05249	0.05328
		722.211	0.03593	0.03414	0.03876	0.03214	0.04974	0.05064
		723.175	0.03408	0.0326	0.0372	0.03085	0.04738	0.0484
		724.139	0.03262	0.0314	0.03601	0.02985	0.04552	0.04666
		725.104	0.0316	0.03058	0.03521	0.02915	0.04419	0.04546
		726.068	0.031	0.03012	0.03479	0.02876	0.04342	0.04479
		727.032	0.03082	0.03001	0.03473	0.02867	0.04318	0.04463
		727.996	0.03099	0.0302	0.03498	0.02884	0.0434	0.0449
		728.96	0.03146	0.03063	0.03547	0.02921	0.04401	0.04552
		729.925	0.03214	0.03125	0.03615	0.02974	0.04488	0.04638
		730.889	0.03293	0.03198	0.03692	0.03036	0.0459	0.04738
		731.853	0.03377	0.03276	0.03774	0.03103	0.04696	0.04842
		732.817	0.03459	0.03354	0.03853	0.03169	0.04798	0.04942
		733.782	0.03536	0.03428	0.03929	0.03233	0.04891	0.05035
		734.746	0.03604	0.03497	0.03998	0.03292	0.04972	0.05116
		735.71	0.03663	0.03557	0.0406	0.03346	0.05039	0.05184
		736.674	0.0371	0.03608	0.04113	0.03393	0.05091	0.05236
		737.639	0.03744	0.03649	0.04156	0.03432	0.05124	0.05269
		738.603	0.03762	0.03676	0.04186	0.03462	0.05136	0.05281
		739.567	0.03763	0.0369	0.04202	0.03479	0.05123	0.05267
		740.531	0.03745	0.03689	0.04202	0.03484	0.05084	0.05228
		741.495	0.03708	0.03672	0.04185	0.03476	0.05019	0.05161
		742.46	0.03653	0.03639	0.0415	0.03455	0.04927	0.05069
		743.424	0.03579	0.0359	0.04096	0.0342	0.0481	0.04952
		744.388	0.03487	0.03524	0.04025	0.03371	0.04669	0.04812
		745.352	0.0338	0.03443	0.03937	0.03309	0.04507	0.04654
		746.317	0.03259	0.03348	0.03835	0.03236	0.04329	0.04481
		747.281	0.03131	0.03245	0.03723	0.03155	0.04142	0.04301
		748.245	0.03003	0.03138	0.0361	0.0307	0.03956	0.04122
		749.209	0.02881	0.03036	0.03502	0.02987	0.03781	0.03954
		750.174	0.02772	0.02945	0.03405	0.02911	0.03626	0.03804
		751.138	0.02682	0.02869	0.03326	0.02844	0.03498	0.03679
		752.102	0.02613	0.0281	0.03265	0.02791	0.03399	0.03582
		753.066	0.02563	0.0277	0.03223	0.0275	0.03328	0.03511
		754.03	0.02529	0.02744	0.03196	0.0272	0.03283	0.03465
		754.995	0.02509	0.02728	0.03179	0.02698	0.03256	0.03437
		755.959	0.02497	0.0272	0.03167	0.02682	0.03243	0.03423
		756.923	0.0249	0.02713	0.03157	0.02669	0.03239	0.03419
		757.888	0.02485	0.02706	0.03144	0.02656	0.03239	0.03418
		758.852	0.0248	0.02696	0.03127	0.02643	0.03242	0.03418
		759.816	0.02472	0.0268	0.03104	0.02627	0.03242	0.03415
		760.78	0.0246	0.02659	0.03075	0.02608	0.03238	0.03407
		761.744	0.02441	0.02631	0.03038	0.02585	0.03226	0.0339
		762.709	0.02416	0.02597	0.02995	0.02556	0.03204	0.03364
		763.673	0.02383	0.02556	0.02946	0.02521	0.03172	0.03328
		764.637	0.02343	0.0251	0.02892	0.02481	0.03129	0.03282
		765.601	0.02297	0.0246	0.02834	0.02436	0.03077	0.03226
		766.566	0.02244	0.02404	0.02772	0.02386	0.03016	0.03162
		767.53	0.02185	0.02344	0.02707	0.02331	0.02947	0.03091
		768.494	0.0212	0.02279	0.02638	0.02273	0.0287	0.03013
		769.458	0.02051	0.0221	0.02566	0.02212	0.02787	0.0293
		770.423	0.01978	0.02139	0.02491	0.0215	0.02701	0.02843
		771.387	0.01904	0.02067	0.02418	0.02087	0.02614	0.02756
		772.351	0.01833	0.01997	0.02347	0.02028	0.02531	0.02674
		773.315	0.01768	0.01933	0.02281	0.01973	0.02456	0.02599
		774.279	0.0171	0.01876	0.02224	0.01925	0.02391	0.02535
		775.244	0.01661	0.01827	0.02175	0.01883	0.02339	0.02483
		776.208	0.01621	0.01786	0.02136	0.0185	0.02299	0.02443
		777.172	0.0159	0.01754	0.02106	0.01823	0.0227	0.02415
		778.136	0.01566	0.01728	0.02084	0.01802	0.0225	0.02397
		779.101	0.01549	0.01708	0.02068	0.01787	0.02239	0.02389
		780.065	0.01539	0.01693	0.02059	0.01777	0.02236	0.02388
		781.029	0.01536	0.01685	0.02055	0.01771	0.02241	0.02395
		781.993	0.0154	0.01683	0.02057	0.01768	0.02256	0.0241
		782.957	0.01551	0.01688	0.02065	0.0177	0.0228	0.02435
		783.922	0.0157	0.017	0.02078	0.01776	0.02314	0.02469
		784.886	0.01598	0.01719	0.02097	0.01786	0.02359	0.02514
		785.85	0.01634	0.01746	0.02122	0.01801	0.02415	0.02571
		786.814	0.01679	0.01782	0.02155	0.01821	0.02484	0.02641
		787.779	0.01734	0.01826	0.02196	0.01848	0.02567	0.02724
		788.743	0.01799	0.01878	0.02245	0.01881	0.02661	0.02818
		789.707	0.0187	0.01935	0.02298	0.01918	0.02764	0.02918
		790.671	0.01941	0.01992	0.02351	0.01955	0.02868	0.03019
		791.636	0.02008	0.02043	0.02399	0.01989	0.02962	0.0311
		792.6	0.02061	0.02082	0.02434	0.02013	0.03038	0.03181
		793.564	0.02094	0.02103	0.02451	0.02024	0.03085	0.03225
		794.528	0.02104	0.02104	0.02447	0.02019	0.03099	0.03236
		795.493	0.02091	0.02084	0.02421	0.01997	0.03081	0.03216
		796.457	0.0206	0.02048	0.02377	0.01963	0.03038	0.0317
		797.421	0.02017	0.02003	0.02322	0.01921	0.02981	0.03109
		798.385	0.01972	0.01957	0.02265	0.01876	0.02921	0.03047
		799.35	0.01934	0.01917	0.02215	0.01837	0.02872	0.02995
		800.314	0.01909	0.01888	0.02178	0.01807	0.02844	0.02964
		801.278	0.01903	0.01875	0.02159	0.01791	0.02842	0.0296
		802.242	0.01916	0.01879	0.02159	0.01789	0.02869	0.02984
		803.206	0.01947	0.01897	0.02178	0.018	0.02921	0.03034
		804.171	0.01991	0.01927	0.02211	0.01822	0.02992	0.03104
		805.135	0.02044	0.01965	0.02252	0.01849	0.03077	0.03186
		806.099	0.021	0.02007	0.02296	0.0188	0.03166	0.03272
		807.063	0.02155	0.02049	0.0234	0.0191	0.03255	0.03357
		808.028	0.02209	0.02091	0.02382	0.01937	0.0334	0.03438
		808.992	0.0226	0.02131	0.0242	0.01963	0.03421	0.03515
		809.956	0.02311	0.0217	0.02458	0.01988	0.03502	0.03592
		810.92	0.02365	0.02212	0.02499	0.02014	0.03586	0.03671
		811.885	0.02424	0.02257	0.02544	0.02044	0.03678	0.03759
		812.849	0.02492	0.02309	0.02597	0.02079	0.03781	0.03858
		813.813	0.0257	0.02367	0.02659	0.02121	0.03899	0.03971
		814.777	0.02658	0.02434	0.02731	0.02169	0.04032	0.041
		815.741	0.02759	0.0251	0.02815	0.02226	0.04184	0.04249
		816.706	0.02875	0.02598	0.02912	0.02293	0.04357	0.04419
		817.67	0.03009	0.02701	0.03025	0.02371	0.04558	0.04617
		818.634	0.03167	0.02823	0.03159	0.02463	0.04792	0.04847
		819.598	0.03354	0.02968	0.03318	0.02574	0.05069	0.05118
		820.563	0.03577	0.03142	0.03508	0.02706	0.05394	0.05436
		821.527	0.03843	0.03351	0.03734	0.02864	0.05777	0.05811
		822.491	0.04158	0.03599	0.04002	0.03052	0.06223	0.06247
		823.455	0.04528	0.03894	0.04317	0.03275	0.06735	0.06749
		824.419	0.04956	0.04237	0.04682	0.03537	0.07316	0.07319
		825.384	0.05443	0.04631	0.05099	0.03838	0.07962	0.07954
		826.348	0.05982	0.05071	0.05562	0.04177	0.08661	0.08642
		827.312	0.06558	0.05546	0.06058	0.04547	0.0939	0.09359
		828.276	0.07148	0.06037	0.06567	0.04934	0.10118	0.10075
		829.241	0.07717	0.06518	0.07059	0.05316	0.10798	0.10743
		830.205	0.08225	0.06954	0.07501	0.0567	0.11379	0.11316
		831.169	0.08632	0.07315	0.07859	0.05968	0.11816	0.11746
		832.133	0.08904	0.0757	0.08103	0.06186	0.1207	0.11996
		833.098	0.09021	0.077	0.08214	0.06309	0.12122	0.12047
		834.062	0.08978	0.07698	0.08188	0.06328	0.11973	0.11902
		835.026	0.08785	0.0757	0.08031	0.06246	0.11645	0.11579
		835.99	0.08464	0.07331	0.07762	0.06074	0.11169	0.11112
		836.955	0.08045	0.07004	0.07406	0.05828	0.10587	0.10539
		837.919	0.07564	0.06617	0.06992	0.0553	0.09943	0.09906
		838.883	0.07055	0.06201	0.06551	0.05203	0.0928	0.09254
		839.847	0.06552	0.05783	0.06112	0.04872	0.08639	0.08624
		840.812	0.06088	0.05393	0.05705	0.04558	0.08058	0.0805
		841.776	0.05688	0.05051	0.05351	0.04282	0.07565	0.07564
		842.74	0.05372	0.04778	0.0507	0.04058	0.07185	0.07186
		843.704	0.05155	0.04584	0.04874	0.03898	0.06931	0.06933
		844.668	0.05039	0.04476	0.04767	0.03807	0.06807	0.06807
		845.633	0.05022	0.04452	0.04748	0.03784	0.06808	0.06804
		846.597	0.05093	0.04503	0.04806	0.03822	0.06916	0.06906
		847.561	0.05233	0.04614	0.04927	0.03909	0.07106	0.07091
		848.525	0.05417	0.04766	0.05088	0.04029	0.07346	0.07324
		849.49	0.05616	0.04933	0.05263	0.04162	0.07598	0.07569
		850.454	0.05802	0.05091	0.05428	0.04289	0.07826	0.07792
		851.418	0.05945	0.05217	0.05556	0.04389	0.07995	0.07956
		852.382	0.06026	0.05291	0.05628	0.04447	0.08079	0.08039
		853.346	0.0603	0.05302	0.05634	0.04453	0.08064	0.08025
		854.311	0.05955	0.05245	0.05569	0.04406	0.07947	0.07913
		855.275	0.05806	0.05126	0.0544	0.04308	0.07739	0.07713
		856.239	0.05599	0.04954	0.05257	0.04169	0.0746	0.07443
		857.203	0.05352	0.04748	0.0504	0.04003	0.07136	0.0713
		858.168	0.05088	0.04525	0.04805	0.03825	0.06794	0.06799
		859.132	0.04826	0.04303	0.04573	0.03647	0.0646	0.06475
		860.096	0.04587	0.04099	0.0436	0.03484	0.06159	0.06182
		861.06	0.04388	0.03928	0.04181	0.03349	0.05911	0.05941
		862.025	0.04245	0.03805	0.04053	0.0325	0.05736	0.05771
		862.989	0.04172	0.03742	0.03986	0.032	0.05652	0.05689
		863.953	0.04181	0.03747	0.03991	0.03204	0.05669	0.05707
		864.917	0.04277	0.03828	0.04073	0.03269	0.05796	0.05832
		865.881	0.04462	0.03985	0.04233	0.03395	0.06031	0.06062
		866.846	0.04727	0.04212	0.04464	0.03576	0.06362	0.06387
		867.81	0.05052	0.04492	0.0475	0.03801	0.06763	0.06782
		868.774	0.05408	0.04803	0.05064	0.04051	0.07196	0.07209
		869.739	0.0576	0.05114	0.05378	0.04302	0.07617	0.07624
		870.703	0.06065	0.05389	0.05653	0.04524	0.07974	0.07978
		871.667	0.06286	0.05595	0.05857	0.04691	0.08218	0.08223
		872.631	0.0639	0.05703	0.0596	0.04779	0.08316	0.08323
		873.595	0.06357	0.05695	0.05943	0.04774	0.08243	0.08256
		874.56	0.06183	0.05565	0.05801	0.0467	0.07997	0.08019
		875.524	0.05877	0.0532	0.05542	0.04472	0.07593	0.07626
		876.488	0.05463	0.04977	0.05184	0.04195	0.0706	0.07106
		877.452	0.04972	0.04564	0.04755	0.03861	0.06437	0.06496
		878.417	0.04438	0.04111	0.04287	0.03494	0.05766	0.05839
		879.381	0.03898	0.03648	0.03812	0.03121	0.0509	0.05175
		880.345	0.0338	0.03201	0.03355	0.0276	0.04441	0.04538
		881.309	0.02904	0.02789	0.02935	0.02429	0.03845	0.03953
		882.274	0.02485	0.02424	0.02566	0.02137	0.03318	0.03434
		883.238	0.02128	0.02111	0.02252	0.01889	0.02866	0.02989
		884.202	0.01832	0.01851	0.01993	0.01683	0.02489	0.02616
		885.166	0.01593	0.0164	0.01784	0.01517	0.02181	0.02313
		886.13	0.01405	0.01471	0.01619	0.01386	0.01935	0.02071
		887.095	0.01259	0.01339	0.01491	0.01285	0.01742	0.01882
		888.059	0.01147	0.01236	0.01393	0.01207	0.01592	0.01736
		889.023	0.01063	0.01158	0.01318	0.01148	0.01478	0.01624
		889.987	0.00999	0.01098	0.01261	0.01103	0.01391	0.0154
		890.952	0.00951	0.01052	0.01218	0.0107	0.01325	0.01476
		891.916	0.00914	0.01018	0.01186	0.01045	0.01274	0.01427
		892.88	0.00886	0.00992	0.01161	0.01027	0.01236	0.01389
		893.844	0.00865	0.00973	0.01144	0.01013	0.01206	0.0136
		894.808	0.00851	0.0096	0.01133	0.01005	0.01184	0.01337
		895.773	0.00841	0.00952	0.01128	0.01	0.01169	0.01322
		896.737	0.00837	0.00949	0.01128	0.01	0.0116	0.01312
		897.701	0.00838	0.0095	0.01134	0.01004	0.01157	0.01307
		898.665	0.00842	0.00955	0.01143	0.01012	0.01159	0.01308
		899.63	0.00849	0.00964	0.01156	0.01023	0.01164	0.01312
		900.594	0.00857	0.00976	0.01171	0.01036	0.01172	0.0132
		901.558	0.00866	0.00989	0.01186	0.0105	0.01181	0.01329
		902.522	0.00875	0.01002	0.01201	0.01064	0.01191	0.01338
		903.487	0.00883	0.01014	0.01215	0.01077	0.012	0.01348
		904.451	0.0089	0.01024	0.01226	0.01087	0.0121	0.01357
		905.415	0.00896	0.01031	0.01233	0.01094	0.01218	0.01365
		906.379	0.00899	0.01035	0.01237	0.01097	0.01224	0.0137
		907.344	0.009	0.01035	0.01236	0.01096	0.01229	0.01373
		908.308	0.00898	0.01032	0.01231	0.0109	0.01231	0.01374
		909.272	0.00894	0.01026	0.01223	0.01082	0.01231	0.01372
		910.236	0.00889	0.01018	0.01212	0.01071	0.0123	0.01369
		911.2	0.00884	0.01009	0.012	0.01059	0.01228	0.01365
		912.165	0.00879	0.01	0.01188	0.01048	0.01227	0.01361
		913.129	0.00875	0.00992	0.01176	0.01037	0.01226	0.01358
		914.093	0.0087	0.00985	0.01165	0.01026	0.01225	0.01354
		915.057	0.00865	0.00977	0.01155	0.01016	0.01222	0.01349
		916.022	0.0086	0.00968	0.01144	0.01005	0.01217	0.01343
		916.986	0.00852	0.00958	0.01133	0.00994	0.01208	0.01333
		917.95	0.00842	0.00946	0.0112	0.00982	0.01196	0.0132
		918.914	0.00829	0.00932	0.01105	0.00968	0.01181	0.01303
		919.879	0.00815	0.00916	0.01089	0.00955	0.01163	0.01283
		920.843	0.00799	0.009	0.01071	0.0094	0.01143	0.01262
		921.807	0.00782	0.00883	0.01053	0.00926	0.01122	0.01239
		922.771	0.00765	0.00866	0.01035	0.00912	0.011	0.01217
		923.736	0.00749	0.00851	0.01018	0.009	0.01079	0.01196
		924.7	0.00734	0.00838	0.01004	0.00889	0.0106	0.01179
		925.664	0.00722	0.00829	0.00993	0.00882	0.01046	0.01165
		926.628	0.00714	0.00824	0.00987	0.00877	0.01037	0.01157
		927.592	0.00711	0.00824	0.00985	0.00875	0.01034	0.01154
		928.557	0.00712	0.00828	0.00988	0.00876	0.01038	0.01158
		929.521	0.00718	0.00835	0.00995	0.0088	0.01048	0.01166
		930.485	0.00726	0.00845	0.01004	0.00886	0.01063	0.01178
		931.449	0.00737	0.00857	0.01015	0.00894	0.0108	0.01193
		932.414	0.00748	0.00869	0.01027	0.00902	0.01099	0.01209
		933.378	0.00761	0.00882	0.0104	0.00911	0.01118	0.01226
		934.342	0.00773	0.00894	0.01052	0.0092	0.01136	0.01243
		935.306	0.00786	0.00905	0.01064	0.00929	0.01153	0.01258
		936.27	0.00798	0.00916	0.01075	0.00938	0.01169	0.01273
		937.235	0.0081	0.00926	0.01084	0.00946	0.01183	0.01286
		938.199	0.00821	0.00935	0.01092	0.00953	0.01196	0.01298
		939.163	0.00831	0.00943	0.01099	0.00959	0.01207	0.01309
		940.127	0.00839	0.00949	0.01104	0.00965	0.01217	0.01319
		941.092	0.00847	0.00955	0.01108	0.00969	0.01226	0.01326
		942.056	0.00852	0.00958	0.01111	0.00971	0.01233	0.01332
		943.02	0.00855	0.0096	0.01112	0.00973	0.01238	0.01336
		943.984	0.00857	0.0096	0.01112	0.00973	0.0124	0.01337
		944.949	0.00855	0.00958	0.0111	0.00972	0.01239	0.01334
		945.913	0.00851	0.00953	0.01106	0.00969	0.01235	0.01329
		946.877	0.00844	0.00947	0.011	0.00964	0.01227	0.0132
		947.841	0.00835	0.00939	0.01093	0.00958	0.01216	0.01309
		948.806	0.00825	0.0093	0.01084	0.00951	0.01204	0.01296
		949.77	0.00815	0.00922	0.01076	0.00945	0.01191	0.01284
		950.734	0.00807	0.00915	0.01069	0.00939	0.0118	0.01273
		951.698	0.008	0.00909	0.01063	0.00934	0.01171	0.01264
		952.663	0.00796	0.00905	0.01059	0.00931	0.01164	0.01258
		953.627	0.00794	0.00904	0.01057	0.0093	0.0116	0.01256
		954.591	0.00795	0.00905	0.01059	0.00931	0.01159	0.01257
		955.555	0.00798	0.00908	0.01063	0.00935	0.01161	0.01261
		956.519	0.00804	0.00913	0.0107	0.00942	0.01166	0.01268
		957.484	0.00811	0.0092	0.01079	0.0095	0.01173	0.01278
		958.448	0.0082	0.00928	0.01089	0.00961	0.01181	0.01289
		959.412	0.00829	0.00935	0.01101	0.00971	0.01191	0.01301
		960.376	0.00837	0.00942	0.01111	0.00982	0.01199	0.01312
		961.341	0.00842	0.00947	0.0112	0.0099	0.01204	0.0132
		962.305	0.00845	0.0095	0.01127	0.00997	0.01205	0.01324
		963.269	0.00844	0.0095	0.0113	0.01	0.01203	0.01324
		964.233	0.0084	0.00947	0.01129	0.01001	0.01196	0.01321
		965.197	0.00833	0.00941	0.01125	0.00998	0.01185	0.01313
		966.162	0.00823	0.00933	0.01119	0.00994	0.01172	0.01301
		967.126	0.00811	0.00922	0.0111	0.00988	0.01156	0.01287
		968.09	0.00798	0.0091	0.01099	0.00981	0.01139	0.0127
		969.054	0.00783	0.00896	0.01087	0.00973	0.01121	0.01252
		970.019	0.00768	0.00883	0.01074	0.00965	0.01102	0.01233
		970.983	0.00753	0.00869	0.01063	0.00958	0.01083	0.01215
		971.947	0.00739	0.00857	0.01052	0.00952	0.01066	0.01198
		972.911	0.00727	0.00846	0.01044	0.00949	0.0105	0.01183
		973.876	0.00717	0.00838	0.01037	0.00947	0.01036	0.0117
		974.84	0.00709	0.00832	0.01033	0.00946	0.01024	0.0116
		975.804	0.00703	0.00827	0.0103	0.00947	0.01015	0.01152
		976.768	0.00698	0.00824	0.01029	0.00948	0.01007	0.01146
		977.732	0.00694	0.00823	0.01029	0.0095	0.01001	0.01141
		978.697	0.0069	0.00822	0.0103	0.00951	0.00997	0.01138
		979.661	0.00687	0.00822	0.01031	0.00953	0.00993	0.01135
		980.625	0.00684	0.00822	0.01032	0.00954	0.0099	0.01134
		981.59	0.00683	0.00823	0.01032	0.00955	0.00989	0.01133
		982.554	0.00682	0.00824	0.01033	0.00956	0.00989	0.01134
		983.518	0.00682	0.00825	0.01032	0.00956	0.00989	0.01135
		984.482	0.00683	0.00826	0.01032	0.00957	0.0099	0.01136
		985.446	0.00685	0.00828	0.01031	0.00957	0.00991	0.01138
		986.411	0.00687	0.00831	0.01031	0.00959	0.00994	0.01141
		987.375	0.00691	0.00835	0.01033	0.00961	0.00998	0.01145
		988.339	0.00697	0.0084	0.01036	0.00966	0.01004	0.01152
		989.303	0.00704	0.00847	0.01041	0.00972	0.01012	0.01161
		990.268	0.00713	0.00856	0.01048	0.0098	0.01023	0.01172
		991.232	0.00723	0.00867	0.01058	0.0099	0.01037	0.01187
		992.196	0.00736	0.0088	0.01071	0.01003	0.01054	0.01206
		993.16	0.00751	0.00895	0.01087	0.01018	0.01075	0.01228
		994.125	0.0077	0.00914	0.01108	0.01036	0.011	0.01256
		995.089	0.00792	0.00936	0.01133	0.01058	0.0113	0.01289
		996.053	0.00818	0.00962	0.01164	0.01084	0.01168	0.0133
		997.017	0.00851	0.00994	0.01201	0.01116	0.01215	0.01379
		997.981	0.00891	0.01033	0.01246	0.01153	0.01273	0.01439
		998.946	0.0094	0.0108	0.01298	0.01198	0.01345	0.01511
		999.91	0.01002	0.01138	0.01362	0.0125	0.01435	0.01601
		1000.87	0.01081	0.0121	0.01438	0.01313	0.01549	0.01714
		1001.84	0.01181	0.01299	0.01532	0.01388	0.01692	0.01855
		1002.8	0.01308	0.0141	0.01648	0.01479	0.01872	0.02033
		1003.77	0.01469	0.01548	0.01791	0.0159	0.02098	0.02255
		1004.73	0.01667	0.01717	0.01966	0.01724	0.02375	0.02527
		1005.7	0.01908	0.01919	0.02177	0.01884	0.02708	0.02854
		1006.66	0.0219	0.02156	0.02424	0.0207	0.03093	0.03234
		1007.62	0.02508	0.02422	0.02704	0.02281	0.03524	0.03658
		1008.59	0.0285	0.0271	0.03006	0.02508	0.03979	0.04108
		1009.55	0.03196	0.03001	0.03313	0.0274	0.04432	0.04556
		1010.52	0.03519	0.03276	0.03601	0.0296	0.04845	0.04966
		1011.48	0.03787	0.03505	0.03842	0.03146	0.05176	0.05295
		1012.45	0.03967	0.03663	0.0401	0.03279	0.05385	0.05505
		1013.41	0.04036	0.0373	0.04082	0.03342	0.05442	0.05566
		1014.37	0.03982	0.03693	0.04049	0.03326	0.05336	0.05467
		1015.34	0.03809	0.03557	0.03912	0.03234	0.05075	0.05216
		1016.3	0.03537	0.03339	0.03691	0.03078	0.04691	0.04843
		1017.27	0.03199	0.03065	0.03413	0.02879	0.04228	0.04392
		1018.23	0.02833	0.02766	0.0311	0.0266	0.03732	0.03909
		1019.2	0.02473	0.02473	0.02813	0.02444	0.0325	0.03439
		1020.16	0.02148	0.0221	0.02546	0.02251	0.02816	0.03016
		1021.12	0.01875	0.01991	0.02324	0.02092	0.0245	0.02661
		1022.09	0.01659	0.01822	0.02153	0.01972	0.0216	0.0238
		1023.05	0.01501	0.01702	0.02031	0.0189	0.01944	0.02173
		1024.02	0.01391	0.01624	0.01952	0.01839	0.01793	0.02029
		1024.98	0.0132	0.01578	0.01905	0.01813	0.01693	0.01934
		1025.94	0.01275	0.01554	0.01878	0.01803	0.01631	0.01875
		1026.91	0.01246	0.01541	0.01864	0.018	0.01592	0.01839
		1027.87	0.01225	0.01534	0.01853	0.01799	0.01567	0.01816
		1028.84	0.01205	0.01526	0.01839	0.01794	0.01547	0.01797
		1029.8	0.01183	0.01513	0.0182	0.01783	0.01526	0.01778
		1030.77	0.01156	0.01495	0.01793	0.01765	0.01501	0.01754
		1031.73	0.01124	0.01471	0.0176	0.01741	0.01472	0.01726
		1032.69	0.0109	0.01444	0.01723	0.01712	0.01438	0.01694
		1033.66	0.01054	0.01416	0.01685	0.01682	0.01404	0.01661
		1034.62	0.01021	0.01391	0.01649	0.01653	0.01371	0.01629
		1035.59	0.00991	0.01369	0.01616	0.01628	0.01342	0.016
		1036.55	0.00967	0.01353	0.01589	0.01609	0.01318	0.01576
		1037.52	0.00948	0.01343	0.01567	0.01594	0.013	0.01557
		1038.48	0.00934	0.01338	0.01551	0.01585	0.01286	0.01543
		1039.44	0.00923	0.01337	0.01539	0.0158	0.01277	0.01533
		1040.41	0.00916	0.01339	0.01531	0.01579	0.01272	0.01527
		1041.37	0.00911	0.01344	0.01527	0.01581	0.0127	0.01524
		1042.34	0.00909	0.01351	0.01526	0.01585	0.01272	0.01525
		1043.3	0.00909	0.01359	0.01527	0.01591	0.01277	0.01528
		1044.27	0.00912	0.01369	0.01531	0.01598	0.01286	0.01534
		1045.23	0.00916	0.01379	0.01537	0.01606	0.01296	0.01542
		1046.19	0.00922	0.01388	0.01544	0.01613	0.01308	0.01552
		1047.16	0.00928	0.01396	0.01551	0.01619	0.0132	0.01562
		1048.12	0.00936	0.01403	0.0156	0.01625	0.01333	0.01574
		1049.09	0.00946	0.01408	0.01571	0.01632	0.01349	0.01588
		1050.05	0.00958	0.01414	0.01583	0.01639	0.01367	0.01604
		1051.01	0.00973	0.01419	0.01599	0.01648	0.01389	0.01624
		1051.98	0.00991	0.01425	0.01617	0.01658	0.01416	0.01648
		1052.94	0.01012	0.01432	0.01638	0.0167	0.01446	0.01675
		1053.91	0.01035	0.01439	0.01661	0.01684	0.0148	0.01706
		1054.87	0.0106	0.01447	0.01686	0.017	0.01517	0.01741
		1055.84	0.01087	0.01457	0.01714	0.01717	0.01559	0.0178
		1056.8	0.01118	0.0147	0.01745	0.01737	0.01605	0.01824
		1057.76	0.01154	0.01488	0.0178	0.01761	0.01658	0.01874
		1058.73	0.01195	0.01513	0.0182	0.01788	0.01719	0.01932
		1059.69	0.01242	0.01544	0.01865	0.0182	0.0179	0.01999
		1060.66	0.01297	0.01584	0.01916	0.01857	0.01872	0.02076
		1061.62	0.0136	0.01634	0.01975	0.01901	0.01967	0.02166
		1062.59	0.01434	0.01694	0.02042	0.01951	0.0208	0.02271
		1063.55	0.01523	0.01768	0.02121	0.0201	0.02214	0.02398
		1064.51	0.01629	0.01858	0.02216	0.02081	0.02377	0.02551
		1065.48	0.01758	0.01967	0.02329	0.02167	0.02573	0.02737
		1066.44	0.01912	0.02096	0.02463	0.02267	0.02805	0.02957
		1067.41	0.02091	0.02245	0.02617	0.02381	0.0307	0.0321
		1068.37	0.0229	0.02409	0.02788	0.02506	0.03363	0.0349
		1069.34	0.02501	0.02582	0.02968	0.02638	0.0367	0.03786
		1070.3	0.02716	0.02756	0.0315	0.02769	0.03979	0.04082
		1071.26	0.02924	0.02923	0.03324	0.02893	0.04273	0.04366
		1072.23	0.03117	0.03077	0.03485	0.03007	0.04542	0.04625
		1073.19	0.03288	0.03213	0.03627	0.03107	0.04776	0.04852
		1074.16	0.03436	0.0333	0.03749	0.03193	0.04974	0.05043
		1075.12	0.0356	0.03429	0.03851	0.03265	0.05134	0.05198
		1076.08	0.0366	0.0351	0.03932	0.03322	0.05258	0.05318
		1077.05	0.03735	0.03573	0.03992	0.03365	0.05345	0.05402
		1078.01	0.0378	0.03614	0.04027	0.0339	0.05391	0.05446
		1078.98	0.03791	0.03627	0.04033	0.03394	0.05389	0.05444
		1079.94	0.03761	0.03609	0.04005	0.03372	0.05335	0.05391
		1080.91	0.03687	0.03554	0.03941	0.03323	0.05224	0.05282
		1081.87	0.03571	0.03462	0.0384	0.03245	0.05059	0.0512
		1082.83	0.0342	0.0334	0.03709	0.03144	0.04851	0.04916
		1083.8	0.03246	0.03197	0.03559	0.03028	0.04618	0.04688
		1084.76	0.03067	0.03049	0.03404	0.02907	0.04385	0.04458
		1085.73	0.02903	0.02911	0.03262	0.02795	0.04177	0.04253
		1086.69	0.02771	0.02798	0.03146	0.02703	0.04018	0.04096
		1087.65	0.02686	0.02723	0.03069	0.02639	0.03928	0.04006
		1088.62	0.02658	0.02692	0.03039	0.02611	0.0392	0.03996
		1089.58	0.02694	0.02713	0.03061	0.02622	0.04003	0.04073
		1090.55	0.02799	0.02786	0.03138	0.02675	0.0418	0.04243
		1091.51	0.02974	0.02914	0.03273	0.0277	0.04456	0.04508
		1092.48	0.03223	0.03101	0.03469	0.0291	0.04833	0.04873
		1093.44	0.03553	0.03351	0.03731	0.03098	0.05316	0.0534
		1094.4	0.03967	0.0367	0.04065	0.03339	0.05908	0.05912
		1095.37	0.0447	0.04061	0.04474	0.03635	0.06608	0.06592
		1096.33	0.05064	0.04528	0.0496	0.03989	0.07413	0.07375
		1097.3	0.05742	0.05068	0.05518	0.044	0.08309	0.08249
		1098.26	0.06491	0.05671	0.06139	0.04861	0.09274	0.0919
		1099.23	0.07287	0.0632	0.06802	0.05359	0.1027	0.10165
		1100.19	0.08095	0.06987	0.07479	0.05873	0.11251	0.11127
		1101.15	0.08873	0.07637	0.08132	0.06376	0.12162	0.12021
		1102.12	0.09567	0.08228	0.08718	0.06836	0.1294	0.12786
		1103.08	0.10125	0.08714	0.09192	0.07218	0.13525	0.13364
		1104.05	0.10501	0.09053	0.09514	0.07488	0.13866	0.13703
		1105.01	0.10656	0.09212	0.09651	0.07619	0.13928	0.1377
		1105.98	0.10572	0.09171	0.09587	0.07596	0.137	0.13553
		1106.94	0.10254	0.08933	0.09324	0.07418	0.13198	0.13066
		1107.9	0.09731	0.08517	0.08885	0.07099	0.12465	0.12352
		1108.87	0.09048	0.07959	0.08308	0.06667	0.11558	0.11467
		1109.83	0.08259	0.07306	0.07638	0.06157	0.10544	0.10475
		1110.8	0.07422	0.06606	0.06924	0.05607	0.09489	0.09443
		1111.76	0.06585	0.059	0.06207	0.0505	0.08448	0.08422
		1112.72	0.05786	0.05223	0.05521	0.04513	0.0746	0.07454
		1113.69	0.05053	0.04599	0.0489	0.04019	0.06557	0.06569
		1114.65	0.044	0.04043	0.04328	0.03577	0.05754	0.05782
		1115.62	0.03837	0.03561	0.03843	0.03196	0.05058	0.05101
		1116.58	0.03362	0.03157	0.03434	0.02875	0.0447	0.04526
		1117.55	0.02972	0.02824	0.03099	0.02612	0.03985	0.04053
		1118.51	0.0266	0.02558	0.02831	0.02402	0.03594	0.03672
		1119.47	0.02414	0.02349	0.0262	0.02237	0.03285	0.03372
		1120.44	0.02223	0.02187	0.02457	0.0211	0.03046	0.03139
		1121.4	0.02078	0.02063	0.02332	0.02014	0.02864	0.02962
		1122.37	0.01968	0.01969	0.02237	0.01941	0.02728	0.0283
		1123.33	0.01886	0.01898	0.02166	0.01887	0.02629	0.02733
		1124.3	0.01828	0.01847	0.02114	0.01849	0.02562	0.02668
		1125.26	0.01789	0.01812	0.0208	0.01823	0.02523	0.02629
		1126.22	0.01769	0.01792	0.02062	0.01809	0.0251	0.02616
		1127.19	0.01766	0.01786	0.02058	0.01805	0.02523	0.02626
		1128.15	0.01779	0.01794	0.02068	0.01812	0.02561	0.02659
		1129.12	0.01808	0.01814	0.02091	0.01828	0.02623	0.02715
		1130.08	0.01854	0.01848	0.02127	0.01854	0.02713	0.02796
		1131.05	0.01918	0.01897	0.02177	0.01891	0.02832	0.02906
		1132.01	0.02004	0.01964	0.02246	0.01941	0.02989	0.0305
		1132.97	0.02119	0.02053	0.02336	0.02008	0.0319	0.03239
		1133.94	0.02269	0.02171	0.02456	0.02095	0.03449	0.03482
		1134.9	0.02465	0.02325	0.02612	0.02207	0.03776	0.03792
		1135.87	0.02719	0.02523	0.02815	0.02351	0.04189	0.04185
		1136.83	0.03043	0.02777	0.03076	0.02535	0.04704	0.04677
		1137.8	0.03456	0.03099	0.03409	0.02769	0.05338	0.05286
		1138.76	0.03974	0.03505	0.0383	0.03065	0.0611	0.06029
		1139.72	0.04615	0.04009	0.04353	0.03434	0.07034	0.06921
		1140.69	0.05391	0.04622	0.0499	0.03887	0.08115	0.0797
		1141.65	0.06306	0.05351	0.05746	0.0443	0.09348	0.0917
		1142.62	0.07354	0.06193	0.06617	0.05063	0.10711	0.10501
		1143.58	0.08507	0.0713	0.07582	0.05774	0.12158	0.11921
		1144.55	0.09724	0.0813	0.08607	0.06541	0.13626	0.13366
		1145.51	0.10942	0.09147	0.09642	0.0733	0.15031	0.14757
		1146.47	0.12084	0.10117	0.10622	0.08094	0.16277	0.15998
		1147.44	0.13069	0.10974	0.11478	0.08783	0.17269	0.16996
		1148.4	0.13814	0.11649	0.1214	0.09341	0.17924	0.17667
		1149.37	0.1425	0.12078	0.12547	0.09717	0.18179	0.17946
		1150.33	0.14333	0.12218	0.12657	0.09874	0.18006	0.17805
		1151.3	0.14051	0.1205	0.12457	0.0979	0.17416	0.17252
		1152.26	0.1343	0.11588	0.11964	0.0947	0.16461	0.16338
		1153.22	0.12531	0.10876	0.11225	0.08945	0.15228	0.15144
		1154.19	0.11444	0.09989	0.10316	0.08269	0.13828	0.13781
		1155.15	0.10275	0.09015	0.09326	0.0751	0.12384	0.12369
		1156.12	0.09123	0.0804	0.0834	0.06739	0.11005	0.11016
		1157.08	0.08079	0.07146	0.07438	0.06022	0.09785	0.09818
		1158.04	0.07209	0.06394	0.06682	0.05412	0.08795	0.08842
		1159.01	0.06555	0.05822	0.06107	0.04944	0.08074	0.08129
		1159.97	0.06137	0.05451	0.05734	0.04634	0.07637	0.07696
		1160.94	0.05951	0.05281	0.05563	0.04486	0.07477	0.07533
		1161.9	0.05978	0.05294	0.05576	0.04484	0.07565	0.07615
		1162.87	0.06181	0.0546	0.05741	0.04606	0.07853	0.07895
		1163.83	0.0651	0.05737	0.06018	0.04818	0.08282	0.08313
		1164.79	0.06911	0.06077	0.06356	0.05081	0.0878	0.08802
		1165.76	0.07318	0.06425	0.06701	0.05352	0.09271	0.09286
		1166.72	0.07673	0.06731	0.07002	0.05591	0.09683	0.09694
		1167.69	0.07923	0.0695	0.07214	0.05763	0.09956	0.09968
		1168.65	0.08029	0.07048	0.07303	0.05843	0.10046	0.10064
		1169.62	0.07973	0.0701	0.07254	0.05815	0.09936	0.09963
		1170.58	0.07756	0.06834	0.07068	0.05681	0.09632	0.09673
		1171.54	0.07397	0.06538	0.06762	0.05451	0.09164	0.09218
		1172.51	0.06927	0.06146	0.06362	0.05146	0.08569	0.08637
		1173.47	0.06383	0.0569	0.05901	0.0479	0.07893	0.07975
		1174.44	0.05803	0.05201	0.05409	0.04408	0.0718	0.07275
		1175.4	0.05216	0.04707	0.04913	0.0402	0.06463	0.0657
		1176.37	0.04649	0.04228	0.04435	0.03644	0.05772	0.05891
		1177.33	0.04119	0.03781	0.03989	0.03294	0.05126	0.05256
		1178.29	0.03638	0.03376	0.03586	0.02976	0.04539	0.04679
		1179.26	0.03213	0.03018	0.0323	0.02695	0.04017	0.04167
		1180.22	0.02847	0.0271	0.02923	0.02453	0.03565	0.03725
		1181.19	0.02538	0.0245	0.02665	0.02249	0.03183	0.03351
		1182.15	0.02284	0.02237	0.02451	0.0208	0.02866	0.03043
		1183.11	0.02079	0.02065	0.02278	0.01944	0.0261	0.02794
		1184.08	0.01917	0.01929	0.0214	0.01836	0.02408	0.02597
		1185.04	0.01792	0.01824	0.02033	0.01752	0.02252	0.02446
		1186.01	0.01697	0.01745	0.01951	0.0169	0.02135	0.02334
		1186.97	0.01627	0.01688	0.01891	0.01645	0.02052	0.02254
		1187.93	0.0158	0.01651	0.0185	0.01616	0.01997	0.02202
		1188.9	0.01551	0.01629	0.01826	0.01601	0.01968	0.02175
		1189.86	0.0154	0.01623	0.01816	0.01598	0.01961	0.0217
		1190.83	0.01545	0.01629	0.0182	0.01606	0.01975	0.02184
		1191.79	0.01563	0.01647	0.01836	0.01623	0.02007	0.02216
		1192.76	0.01595	0.01677	0.01863	0.01649	0.02058	0.02266
		1193.72	0.0164	0.01717	0.01902	0.01683	0.02128	0.02334
		1194.68	0.01699	0.01768	0.01953	0.01726	0.02219	0.0242
		1195.65	0.01774	0.01832	0.02017	0.01777	0.0233	0.02528
		1196.61	0.01864	0.01909	0.02095	0.01839	0.02464	0.02656
		1197.58	0.01969	0.01997	0.02187	0.01909	0.02618	0.02803
		1198.54	0.02087	0.02096	0.02288	0.01986	0.02789	0.02967
		1199.51	0.02214	0.02201	0.02397	0.02068	0.0297	0.03142
		1200.47	0.02343	0.02308	0.02508	0.02151	0.03154	0.03319
		1201.43	0.02467	0.02409	0.02614	0.0223	0.03331	0.03489
		1202.4	0.0258	0.02502	0.0271	0.02301	0.03493	0.03645
		1203.36	0.02676	0.02579	0.02792	0.02361	0.03632	0.03779
		1204.33	0.02751	0.02639	0.02856	0.02407	0.03742	0.03886
		1205.29	0.02802	0.02679	0.02899	0.02439	0.03822	0.03964
		1206.26	0.02831	0.02701	0.02924	0.02456	0.03874	0.04016
		1207.22	0.02842	0.02709	0.02934	0.02462	0.03904	0.04046
		1208.18	0.02843	0.02707	0.02935	0.02461	0.03921	0.04065
		1209.15	0.02841	0.02704	0.02934	0.0246	0.0394	0.04084
		1210.11	0.02849	0.02707	0.02942	0.02463	0.03973	0.04119
		1211.08	0.02876	0.02725	0.02965	0.02479	0.04035	0.0418
		1212.04	0.02932	0.02766	0.03012	0.02511	0.04137	0.04282
		1213.01	0.03022	0.02833	0.03089	0.02565	0.04288	0.04431
		1213.97	0.03151	0.02932	0.03198	0.02643	0.04494	0.04634
		1214.93	0.03322	0.03064	0.03342	0.02747	0.04758	0.04894
		1215.9	0.03537	0.0323	0.03524	0.02877	0.05082	0.05213
		1216.86	0.03796	0.03433	0.03743	0.03036	0.05466	0.05591
		1217.83	0.041	0.03673	0.04001	0.03223	0.05912	0.06029
		1218.79	0.04452	0.03952	0.043	0.0344	0.06418	0.06527
		1219.76	0.04851	0.0427	0.04639	0.03688	0.06984	0.07086
		1220.72	0.05296	0.04628	0.0502	0.03966	0.07609	0.07703
		1221.68	0.05788	0.05025	0.05442	0.04275	0.08289	0.08375
		1222.65	0.06324	0.05462	0.05905	0.04615	0.09019	0.09098
		1223.61	0.06904	0.05937	0.06407	0.04985	0.09796	0.09869
		1224.58	0.07525	0.06449	0.06947	0.05386	0.10615	0.10682
		1225.54	0.08187	0.06999	0.07526	0.05816	0.11472	0.11533
		1226.51	0.08888	0.07585	0.0814	0.06276	0.12361	0.12416
		1227.47	0.09623	0.08205	0.08787	0.06764	0.13276	0.13324
		1228.43	0.10387	0.08854	0.09462	0.07278	0.14205	0.14247
		1229.4	0.1117	0.09525	0.10156	0.07811	0.15137	0.15171
		1230.36	0.11962	0.10211	0.10861	0.08358	0.16057	0.16082
		1231.33	0.1275	0.10901	0.11565	0.08912	0.1695	0.16965
		1232.29	0.13522	0.11585	0.12258	0.09465	0.17799	0.17803
		1233.25	0.14263	0.12251	0.12926	0.10007	0.1859	0.18583
		1234.22	0.14961	0.12887	0.13558	0.10529	0.19309	0.19289
		1235.18	0.15598	0.13478	0.1414	0.11019	0.19939	0.19907
		1236.15	0.1616	0.14011	0.14657	0.11467	0.20465	0.20421
		1237.11	0.1663	0.1447	0.15095	0.11858	0.20873	0.20818
		1238.08	0.16995	0.14841	0.15442	0.12184	0.21151	0.21087
		1239.04	0.17246	0.15116	0.15688	0.12435	0.21294	0.21223
		1240	0.17379	0.15289	0.15831	0.12606	0.21303	0.21226
		1240.97	0.17396	0.15359	0.15869	0.12696	0.21181	0.21102
		1241.93	0.173	0.15328	0.15807	0.12705	0.2094	0.20859
		1242.9	0.17099	0.15201	0.1565	0.12636	0.20587	0.20509
		1243.86	0.16799	0.14983	0.15403	0.1249	0.20133	0.20059
		1244.83	0.16407	0.1468	0.15072	0.12273	0.19587	0.1952
		1245.79	0.15931	0.14298	0.14667	0.11988	0.18959	0.18902
		1246.75	0.15382	0.13848	0.14195	0.11644	0.18261	0.18214
		1247.72	0.14772	0.13338	0.13669	0.11248	0.17507	0.17471
		1248.68	0.14114	0.12781	0.13098	0.10811	0.16709	0.16684
		1249.65	0.1342	0.12187	0.12494	0.10341	0.15879	0.15865
		1250.61	0.127	0.11565	0.11866	0.09846	0.15027	0.15025
		1251.58	0.11961	0.10922	0.1122	0.09332	0.14162	0.1417
		1252.54	0.11211	0.10265	0.10564	0.08805	0.13289	0.13308
		1253.5	0.10456	0.09602	0.09903	0.08271	0.12415	0.12446
		1254.47	0.09704	0.08939	0.09244	0.07735	0.11548	0.11591
		1255.43	0.08961	0.08284	0.08595	0.07204	0.10695	0.10751
		1256.4	0.08238	0.07646	0.07963	0.06685	0.09867	0.09936
		1257.36	0.07544	0.07032	0.07356	0.06184	0.09073	0.09154
		1258.32	0.06885	0.0645	0.0678	0.05708	0.08319	0.08413
		1259.29	0.0627	0.05905	0.06242	0.05263	0.07613	0.07718
		1260.25	0.05702	0.05403	0.05745	0.04852	0.06961	0.07076
		1261.22	0.05187	0.04946	0.05293	0.04478	0.06366	0.06489
		1262.18	0.04727	0.04537	0.04888	0.04143	0.05832	0.05961
		1263.15	0.04322	0.04177	0.04531	0.03849	0.0536	0.05493
		1264.11	0.03971	0.03865	0.04221	0.03593	0.0495	0.05085
		1265.07	0.03671	0.03598	0.03955	0.03373	0.04598	0.04733
		1266.04	0.03418	0.03373	0.03729	0.03188	0.043	0.04434
		1267	0.03207	0.03185	0.03539	0.03032	0.04051	0.04183
		1267.97	0.03032	0.03029	0.03381	0.02902	0.03844	0.03975
		1268.93	0.02888	0.02902	0.0325	0.02795	0.03676	0.03805
		1269.89	0.02773	0.028	0.03145	0.02709	0.03542	0.0367
		1270.86	0.02683	0.02722	0.03064	0.02642	0.03439	0.03567
		1271.82	0.02618	0.02666	0.03005	0.02592	0.03367	0.03495
		1272.79	0.02576	0.02631	0.02968	0.0256	0.03323	0.03452
		1273.75	0.02556	0.02615	0.02951	0.02543	0.03307	0.03437
		1274.72	0.02557	0.02618	0.02953	0.02542	0.03316	0.03447
		1275.68	0.02577	0.02637	0.02972	0.02554	0.03349	0.03481
		1276.64	0.02616	0.02672	0.03007	0.0258	0.03405	0.03537
		1277.61	0.02671	0.02721	0.03058	0.02618	0.03483	0.03615
		1278.57	0.02744	0.02785	0.03122	0.02667	0.03583	0.03713
		1279.54	0.02833	0.02863	0.03201	0.02727	0.03704	0.03832
		1280.5	0.02939	0.02955	0.03293	0.02799	0.03847	0.03972
		1281.47	0.0306	0.0306	0.03399	0.02881	0.0401	0.0413
		1282.43	0.03198	0.03179	0.03516	0.02973	0.04194	0.04307
		1283.39	0.0335	0.0331	0.03646	0.03075	0.04395	0.04501
		1284.36	0.03517	0.03453	0.03788	0.03186	0.04616	0.04711
		1285.32	0.037	0.03609	0.03943	0.03307	0.04854	0.0494
		1286.29	0.039	0.03779	0.04112	0.03439	0.05111	0.05187
		1287.25	0.04115	0.03961	0.04294	0.0358	0.05383	0.05452
		1288.22	0.04342	0.04153	0.04486	0.0373	0.05667	0.05729
		1289.18	0.04573	0.04348	0.04683	0.03881	0.0595	0.06008
		1290.14	0.04795	0.04535	0.04872	0.04027	0.06216	0.06274
		1291.11	0.04992	0.04701	0.05042	0.04157	0.06446	0.06507
		1292.07	0.05148	0.04832	0.05176	0.0426	0.0662	0.06688
		1293.04	0.05247	0.04916	0.05262	0.04326	0.06722	0.068
		1294	0.05282	0.04945	0.05295	0.04351	0.06743	0.06835
		1294.96	0.05251	0.04919	0.05271	0.04334	0.06685	0.0679
		1295.93	0.05161	0.04844	0.05198	0.04279	0.06556	0.06676
		1296.89	0.05024	0.04729	0.05086	0.04194	0.06373	0.06508
		1297.86	0.04857	0.04589	0.04949	0.0409	0.06159	0.06307
		1298.82	0.04678	0.0444	0.04803	0.03978	0.05934	0.06094
		1299.79	0.04502	0.04295	0.04661	0.03869	0.05717	0.05887
		1300.75	0.04344	0.04164	0.04534	0.03771	0.05525	0.05702
		1301.71	0.04211	0.04055	0.04429	0.03689	0.05366	0.05549
		1302.68	0.04108	0.03971	0.04348	0.03626	0.05245	0.05432
		1303.64	0.04034	0.03912	0.04289	0.03581	0.05158	0.05348
		1304.61	0.03985	0.03872	0.0425	0.03551	0.05101	0.05293
		1305.57	0.03954	0.03847	0.04223	0.03531	0.05066	0.05258
		1306.54	0.03935	0.0383	0.04203	0.03516	0.05044	0.05236
		1307.5	0.03922	0.03819	0.04186	0.03502	0.05028	0.0522
		1308.46	0.03913	0.03809	0.04169	0.03489	0.05017	0.05207
		1309.43	0.03908	0.03801	0.04154	0.03476	0.0501	0.05199
		1310.39	0.0391	0.03799	0.04144	0.03466	0.05013	0.05199
		1311.36	0.03925	0.03807	0.04143	0.03464	0.0503	0.05213
		1312.32	0.03958	0.03828	0.04157	0.03473	0.05068	0.05247
		1313.29	0.04012	0.03867	0.04189	0.03497	0.05132	0.05306
		1314.25	0.0409	0.03926	0.04243	0.03537	0.05223	0.05393
		1315.21	0.04191	0.04005	0.04318	0.03593	0.05341	0.05506
		1316.18	0.04313	0.04103	0.04414	0.03666	0.05482	0.05643
		1317.14	0.0445	0.04214	0.04525	0.0375	0.0564	0.05798
		1318.11	0.04595	0.04332	0.04645	0.03842	0.05806	0.05961
		1319.07	0.04739	0.0445	0.04766	0.03935	0.05967	0.0612
		1320.04	0.0487	0.04557	0.04877	0.04022	0.06111	0.06262
		1321	0.04977	0.04644	0.04968	0.04094	0.06223	0.06374
		1321.96	0.05049	0.04701	0.05029	0.04145	0.06291	0.06443
		1322.93	0.05079	0.04722	0.05054	0.04168	0.06305	0.0646
		1323.89	0.0506	0.04702	0.05037	0.04158	0.0626	0.06419
		1324.86	0.0499	0.04638	0.04976	0.04114	0.06154	0.0632
		1325.82	0.04871	0.04532	0.04873	0.04036	0.05989	0.06163
		1326.79	0.04705	0.04387	0.04729	0.03925	0.0577	0.05953
		1327.75	0.04499	0.04206	0.04549	0.03786	0.05503	0.05696
		1328.71	0.04259	0.03998	0.04341	0.03625	0.052	0.05401
		1329.68	0.03996	0.03771	0.04111	0.03447	0.04872	0.05081
		1330.64	0.03721	0.03535	0.03872	0.0326	0.04532	0.04748
		1331.61	0.03446	0.03298	0.0363	0.03073	0.04194	0.04415
		1332.57	0.03178	0.0307	0.03395	0.02891	0.03867	0.04091
		1333.54	0.02923	0.02855	0.03172	0.02719	0.03558	0.03785
		1334.5	0.02686	0.02656	0.02963	0.02559	0.03272	0.035
		1335.46	0.02468	0.02474	0.02771	0.02411	0.03009	0.03237
		1336.43	0.02268	0.02309	0.02595	0.02276	0.02769	0.02996
		1337.39	0.02087	0.02161	0.02435	0.02154	0.02553	0.02777
		1338.36	0.01926	0.02029	0.02294	0.02046	0.0236	0.02583
		1339.32	0.01786	0.01914	0.02171	0.01951	0.02193	0.02413
		1340.28	0.01669	0.01816	0.02067	0.0187	0.02052	0.0227
		1341.25	0.01573	0.01735	0.01983	0.01803	0.01937	0.02153
		1342.21	0.01497	0.01668	0.01915	0.01749	0.01844	0.02059
		1343.18	0.01436	0.01615	0.01861	0.01704	0.0177	0.01984
		1344.14	0.01388	0.01571	0.01817	0.01668	0.01711	0.01924
		1345.11	0.01348	0.01534	0.0178	0.01636	0.01662	0.01874
		1346.07	0.01313	0.01502	0.01746	0.01609	0.0162	0.01831
		1347.03	0.01283	0.01473	0.01715	0.01583	0.01584	0.01793
		1348	0.01255	0.01448	0.01687	0.01559	0.01552	0.01759
		1348.96	0.01232	0.01425	0.01662	0.01538	0.01524	0.0173
		1349.93	0.01211	0.01405	0.0164	0.0152	0.01501	0.01706
		1350.89	0.01196	0.01389	0.01621	0.01504	0.01482	0.01688
		1351.86	0.01184	0.01377	0.01607	0.01492	0.01468	0.01675
		1352.82	0.01178	0.01369	0.01598	0.01484	0.0146	0.01669
		1353.78	0.01177	0.01366	0.01594	0.0148	0.01459	0.0167
		1354.75	0.01183	0.0137	0.01596	0.01481	0.01467	0.01682
		1355.71	0.01199	0.01383	0.01608	0.01489	0.01488	0.01705
		1356.68	0.01227	0.01407	0.0163	0.01506	0.01524	0.01743
		1357.64	0.01268	0.01441	0.01663	0.01531	0.01576	0.01796
		1358.61	0.0132	0.01487	0.01706	0.01564	0.01643	0.01863
		1359.57	0.01381	0.01539	0.01755	0.01603	0.01721	0.01938
		1360.53	0.01443	0.01591	0.01806	0.01644	0.01799	0.02014
		1361.5	0.01498	0.01637	0.01851	0.01681	0.01866	0.02079
		1362.46	0.01537	0.01669	0.01883	0.01708	0.01913	0.02124
		1363.43	0.01555	0.01682	0.01898	0.01723	0.01932	0.02143
		1364.39	0.0155	0.01675	0.01894	0.01723	0.01921	0.02134
		1365.35	0.01524	0.01651	0.01875	0.01711	0.01885	0.021
		1366.32	0.01483	0.01615	0.01844	0.01689	0.01829	0.02049
		1367.28	0.01432	0.01572	0.01805	0.01661	0.01761	0.01987
		1368.25	0.01376	0.01526	0.01764	0.0163	0.01689	0.01921
		1369.21	0.01321	0.01481	0.01724	0.01599	0.01619	0.01857
		1370.18	0.01269	0.0144	0.01687	0.01571	0.01555	0.018
		1371.14	0.01224	0.01405	0.01655	0.01546	0.015	0.01753
		1372.1	0.01187	0.01377	0.01631	0.01525	0.01457	0.01716
		1373.07	0.01159	0.01356	0.01613	0.0151	0.01424	0.0169
		1374.03	0.01139	0.01341	0.01601	0.01498	0.01403	0.01674
		1375	0.01126	0.01331	0.01594	0.01489	0.01389	0.01663
		1375.96	0.0112	0.01325	0.0159	0.01484	0.01382	0.01658
		1376.92	0.01119	0.01323	0.01589	0.01481	0.01382	0.01658
		1377.89	0.01125	0.01325	0.01592	0.01481	0.01391	0.01664
		1378.85	0.01138	0.01333	0.01601	0.01486	0.01409	0.01677
		1379.82	0.01159	0.01348	0.01614	0.01496	0.01437	0.01699
		1380.78	0.01186	0.01368	0.01632	0.0151	0.01474	0.01729
		1381.75	0.01219	0.01393	0.01653	0.01527	0.01517	0.01765
		1382.71	0.01251	0.01418	0.01674	0.01543	0.01561	0.01802
		1383.67	0.0128	0.01441	0.01691	0.01557	0.01599	0.01836
		1384.64	0.01299	0.01458	0.01701	0.01563	0.01627	0.0186
		1385.6	0.01307	0.01465	0.017	0.01562	0.01639	0.01871
		1386.57	0.01302	0.01462	0.01689	0.01551	0.01636	0.01868
		1387.53	0.01286	0.0145	0.0167	0.01534	0.01619	0.01852
		1388.5	0.01264	0.01432	0.01646	0.01513	0.01593	0.01829
		1389.46	0.01239	0.01411	0.0162	0.01492	0.01565	0.01801
		1390.42	0.01215	0.0139	0.01596	0.01472	0.01537	0.01774
		1391.39	0.01195	0.01373	0.01575	0.01456	0.01516	0.01751
		1392.35	0.01182	0.01362	0.01561	0.01446	0.01504	0.01737
		1393.32	0.01179	0.0136	0.01556	0.01442	0.01505	0.01735
		1394.28	0.01189	0.01368	0.01562	0.01448	0.01524	0.01749
		1395.25	0.01213	0.01389	0.01582	0.01463	0.01561	0.01783
		1396.21	0.01252	0.01422	0.01616	0.01489	0.01617	0.01836
		1397.17	0.01303	0.01466	0.01662	0.01523	0.01688	0.01905
		1398.14	0.01363	0.01517	0.01717	0.01564	0.0177	0.01986
		1399.1	0.01428	0.01573	0.01779	0.0161	0.0186	0.02076
		1400.07	0.01495	0.01632	0.01846	0.01658	0.01953	0.0217
		1401.03	0.01564	0.01695	0.01917	0.01711	0.02049	0.02269
		1401.99	0.01634	0.01762	0.01993	0.01766	0.02148	0.02372
		1402.96	0.01706	0.01833	0.02072	0.01824	0.0225	0.02478
		1403.92	0.01777	0.01905	0.02154	0.01885	0.02352	0.02585
		1404.89	0.01846	0.01978	0.02236	0.01947	0.02452	0.02689
		1405.85	0.0191	0.02047	0.02315	0.02008	0.02545	0.02786
		1406.82	0.01967	0.0211	0.02388	0.02066	0.02628	0.02872
		1407.78	0.02015	0.02165	0.02453	0.02118	0.02699	0.02944
		1408.74	0.02053	0.0221	0.0251	0.02165	0.02756	0.03002
		1409.71	0.0208	0.02246	0.02556	0.02204	0.02798	0.03043
		1410.67	0.02097	0.0227	0.02592	0.02236	0.02825	0.0307
		1411.64	0.02102	0.02284	0.02617	0.02259	0.02836	0.03079
		1412.6	0.02094	0.02286	0.02629	0.02272	0.02829	0.03072
		1413.57	0.02073	0.02275	0.02625	0.02274	0.02804	0.03044
		1414.53	0.02035	0.02249	0.02604	0.02263	0.02756	0.02995
		1415.49	0.01981	0.02207	0.02566	0.02238	0.02686	0.02922
		1416.46	0.0191	0.02151	0.0251	0.022	0.02595	0.02829
		1417.42	0.01829	0.02084	0.02442	0.02151	0.02489	0.0272
		1418.39	0.01744	0.02013	0.02367	0.02096	0.02376	0.02606
		1419.35	0.01663	0.01943	0.02294	0.0204	0.02267	0.02496
		1420.32	0.01592	0.01881	0.02229	0.01989	0.02171	0.02399
		1421.28	0.01533	0.01827	0.02173	0.01944	0.02089	0.02319
		1422.24	0.01487	0.01783	0.02128	0.01907	0.02023	0.02255
		1423.21	0.01451	0.01748	0.02093	0.01877	0.01971	0.02206
		1424.17	0.01426	0.0172	0.02066	0.01855	0.01931	0.02169
		1425.14	0.0141	0.01701	0.02048	0.0184	0.01904	0.02144
		1426.1	0.01403	0.01692	0.0204	0.01834	0.0189	0.02132
		1427.07	0.01407	0.01692	0.02041	0.01836	0.01887	0.02132
		1428.03	0.01419	0.017	0.0205	0.01847	0.01896	0.02143
		1428.99	0.01438	0.01717	0.02068	0.01864	0.01913	0.02162
		1429.96	0.01462	0.0174	0.02093	0.01888	0.01938	0.02189
		1430.92	0.01491	0.01769	0.02125	0.01917	0.0197	0.02223
		1431.89	0.01525	0.01805	0.02164	0.01951	0.0201	0.02266
		1432.85	0.01567	0.01851	0.02213	0.01994	0.02062	0.0232
		1433.82	0.01618	0.01907	0.02273	0.02045	0.02126	0.02387
		1434.78	0.01679	0.01974	0.02345	0.02105	0.02203	0.02469
		1435.74	0.01749	0.02049	0.02427	0.02173	0.0229	0.02561
		1436.71	0.01824	0.0213	0.02515	0.02246	0.02383	0.02659
		1437.67	0.019	0.0221	0.02603	0.02321	0.02475	0.02757
		1438.64	0.01975	0.02287	0.02689	0.02394	0.02565	0.02851
		1439.6	0.02048	0.02361	0.02773	0.02466	0.02652	0.02941
		1440.56	0.02122	0.02435	0.02855	0.02537	0.02739	0.03029
		1441.53	0.02199	0.02509	0.02938	0.02609	0.0283	0.0312
		1442.49	0.02281	0.02587	0.03024	0.02684	0.02927	0.03215
		1443.46	0.02367	0.0267	0.03114	0.02763	0.03029	0.03314
		1444.42	0.02457	0.02756	0.03207	0.02844	0.03134	0.03416
		1445.39	0.02549	0.02844	0.033	0.02926	0.03241	0.03518
		1446.35	0.02639	0.02931	0.0339	0.03005	0.03345	0.03616
		1447.31	0.02723	0.03011	0.03473	0.03079	0.03442	0.03708
		1448.28	0.02798	0.03083	0.03546	0.03144	0.0353	0.03789
		1449.24	0.02862	0.03143	0.03605	0.03196	0.03606	0.03859
		1450.21	0.02912	0.03187	0.03646	0.03231	0.03666	0.03913
		1451.17	0.02943	0.0321	0.03663	0.03246	0.03706	0.03948
		1452.13	0.02948	0.03207	0.03649	0.03232	0.03718	0.03955
		1453.1	0.02921	0.03168	0.03593	0.03181	0.03694	0.03926
		1454.06	0.02855	0.03088	0.03487	0.03085	0.03628	0.03852
		1455.03	0.0275	0.02964	0.03332	0.02942	0.0352	0.03732
		1455.99	0.02618	0.02811	0.03143	0.02767	0.03384	0.0358
		1456.96	0.02482	0.02651	0.02949	0.02585	0.03243	0.03422
		1457.92	0.02366	0.02513	0.02783	0.02427	0.03124	0.03286
		1458.88	0.02284	0.02409	0.02661	0.02309	0.03039	0.03187
		1459.85	0.02234	0.0234	0.02582	0.02232	0.02987	0.03125
		1460.81	0.02206	0.02299	0.02537	0.02186	0.0296	0.03091
		1461.78	0.02192	0.02275	0.02512	0.02159	0.0295	0.03077
		1462.74	0.02187	0.02263	0.02502	0.02146	0.02953	0.03079
		1463.71	0.02191	0.02262	0.02502	0.02143	0.02966	0.03094
		1464.67	0.02203	0.02271	0.02513	0.02149	0.02991	0.03123
		1465.63	0.02224	0.0229	0.02535	0.02163	0.03029	0.03167
		1466.6	0.02254	0.0232	0.02567	0.02187	0.03079	0.03225
		1467.56	0.02293	0.02361	0.0261	0.02221	0.03144	0.03298
		1468.53	0.02345	0.02416	0.02667	0.02266	0.03228	0.0339
		1469.49	0.02417	0.0249	0.02744	0.02327	0.03341	0.03512
		1470.46	0.02521	0.02594	0.02854	0.02413	0.03502	0.03681
		1471.42	0.02674	0.02742	0.03009	0.02533	0.03729	0.03917
		1472.38	0.02887	0.0294	0.0322	0.02695	0.04037	0.04236
		1473.35	0.03164	0.03191	0.03488	0.029	0.04431	0.04639
		1474.31	0.03499	0.03486	0.03807	0.03142	0.049	0.05115
		1475.28	0.03884	0.0382	0.04167	0.03415	0.05433	0.05652
		1476.24	0.04321	0.04194	0.04569	0.03718	0.06031	0.06249
		1477.2	0.04823	0.04621	0.05025	0.04062	0.06711	0.06923
		1478.17	0.05412	0.0512	0.05554	0.04461	0.07494	0.07695
		1479.13	0.06104	0.05708	0.0617	0.04927	0.08398	0.08585
		1480.1	0.06905	0.06391	0.06878	0.05466	0.09424	0.09594
		1481.06	0.07807	0.07161	0.0767	0.06072	0.10554	0.10704
		1482.03	0.08778	0.07995	0.08519	0.06727	0.11744	0.11872
		1482.99	0.09771	0.08855	0.09385	0.07402	0.12928	0.13034
		1483.95	0.10732	0.09694	0.10221	0.08064	0.14031	0.14117
		1484.92	0.11588	0.10452	0.10964	0.08669	0.14959	0.1503
		1485.88	0.12251	0.11052	0.11541	0.09161	0.15606	0.15669
		1486.85	0.12623	0.11413	0.11872	0.09477	0.15866	0.15927
		1487.81	0.12623	0.11462	0.1189	0.09559	0.15669	0.15733
		1488.78	0.12239	0.11182	0.11582	0.09386	0.15034	0.151
		1489.74	0.11549	0.10629	0.1101	0.08993	0.1408	0.14149
		1490.7	0.10697	0.09919	0.1029	0.08464	0.12985	0.13058
		1491.67	0.09821	0.09166	0.09532	0.07885	0.11903	0.11986
		1492.63	0.09013	0.08451	0.08812	0.07318	0.10928	0.11023
		1493.6	0.08318	0.07817	0.0817	0.068	0.10103	0.10211
		1494.56	0.07751	0.07284	0.07622	0.06347	0.09442	0.09559
		1495.53	0.07322	0.06865	0.07179	0.0597	0.08948	0.09071
		1496.49	0.07036	0.06568	0.06852	0.05681	0.08625	0.0875
		1497.45	0.06892	0.06397	0.06649	0.0549	0.08468	0.08591
		1498.42	0.06872	0.0634	0.06562	0.05394	0.08452	0.08575
		1499.38	0.06942	0.0637	0.06567	0.05376	0.08536	0.08659
		1500.35	0.07062	0.06452	0.0663	0.05412	0.08671	0.08799
		1501.31	0.07187	0.06547	0.06711	0.05468	0.08805	0.08942
		1502.28	0.07273	0.06611	0.06765	0.0551	0.08881	0.09034
		1503.24	0.07266	0.06599	0.06745	0.05503	0.08838	0.09013
		1504.2	0.07103	0.06456	0.06597	0.054	0.08602	0.08806
		1505.17	0.06725	0.06134	0.06276	0.05166	0.08115	0.08346
		1506.13	0.06124	0.05632	0.05783	0.04794	0.07383	0.07633
		1507.1	0.05385	0.05021	0.05189	0.04336	0.06513	0.0677
		1508.06	0.04653	0.04417	0.04609	0.03881	0.05667	0.05923
		1509.03	0.04037	0.03904	0.04124	0.03496	0.04955	0.05214
		1509.99	0.03566	0.03507	0.03755	0.032	0.04407	0.04674
		1510.95	0.03216	0.03208	0.03482	0.02981	0.03992	0.04272
		1511.92	0.02946	0.02977	0.03273	0.02814	0.03669	0.03964
		1512.88	0.02728	0.02791	0.03105	0.02683	0.03405	0.03716
		1513.85	0.02544	0.02635	0.02967	0.02576	0.03181	0.03508
		1514.81	0.02388	0.02506	0.02853	0.02491	0.0299	0.03332
		1515.78	0.02256	0.02401	0.02763	0.02427	0.02832	0.03189
		1516.74	0.02149	0.0232	0.02697	0.02382	0.02705	0.03076
		1517.7	0.02065	0.0226	0.02653	0.02355	0.02607	0.02991
		1518.67	0.01999	0.0222	0.02628	0.02344	0.02535	0.02931
		1519.63	0.0195	0.02195	0.02621	0.02345	0.02488	0.02894
		1520.6	0.01918	0.02186	0.02631	0.02359	0.02464	0.02878
		1521.56	0.01903	0.02193	0.0266	0.02385	0.02464	0.02885
		1522.52	0.01906	0.02214	0.02704	0.02423	0.02487	0.02912
		1523.49	0.01925	0.02247	0.02761	0.0247	0.02526	0.02956
		1524.45	0.01952	0.02285	0.02824	0.02521	0.02574	0.03008
		1525.42	0.01983	0.02325	0.02888	0.02573	0.02625	0.03062
		1526.38	0.02013	0.02363	0.0295	0.02623	0.02674	0.03114
		1527.35	0.02043	0.02401	0.03011	0.02671	0.02723	0.03164
		1528.31	0.02074	0.0244	0.03072	0.0272	0.02773	0.03216
		1529.27	0.0211	0.02484	0.03136	0.02771	0.0283	0.03273
		1530.24	0.02153	0.02535	0.03206	0.02826	0.02894	0.03337
		1531.2	0.02201	0.02592	0.0328	0.02885	0.02965	0.03408
		1532.17	0.02254	0.02651	0.03356	0.02946	0.03039	0.03483
		1533.13	0.02305	0.0271	0.03428	0.03005	0.03111	0.03555
		1534.1	0.02353	0.02765	0.03494	0.0306	0.03177	0.0362
		1535.06	0.02395	0.02812	0.0355	0.03109	0.03235	0.03677
		1536.02	0.02433	0.02853	0.03598	0.03151	0.03286	0.03725
		1536.99	0.0247	0.02891	0.03638	0.03187	0.03335	0.03768
		1537.95	0.02508	0.02925	0.03672	0.03218	0.03384	0.03806
		1538.92	0.02546	0.02956	0.03701	0.03243	0.03432	0.03838
		1539.88	0.02577	0.02979	0.0372	0.03256	0.03471	0.03856
		1540.85	0.02592	0.02985	0.03722	0.03253	0.03491	0.03851
		1541.81	0.02583	0.0297	0.03705	0.03229	0.03484	0.03819
		1542.77	0.02555	0.02939	0.0367	0.0319	0.03455	0.03768
		1543.74	0.02517	0.02898	0.03624	0.03143	0.03411	0.03707
		1544.7	0.02476	0.02855	0.03576	0.03094	0.03363	0.03646
		1545.67	0.02438	0.02814	0.03526	0.03046	0.03315	0.03589
		1546.63	0.02403	0.02774	0.03477	0.03	0.03268	0.03535
		1547.59	0.0237	0.02736	0.03426	0.02953	0.03221	0.03482
		1548.56	0.02336	0.02695	0.03372	0.02905	0.0317	0.03428
		1549.52	0.023	0.02653	0.03315	0.02856	0.03116	0.03371
		1550.49	0.02263	0.02609	0.03256	0.02806	0.0306	0.03314
		1551.45	0.02227	0.02566	0.03196	0.02757	0.03005	0.03258
		1552.42	0.02193	0.02525	0.03139	0.02711	0.02953	0.03207
		1553.38	0.02163	0.02486	0.03083	0.02667	0.02905	0.03162
		1554.34	0.02134	0.02449	0.03025	0.02625	0.02857	0.03118
		1555.31	0.02102	0.02408	0.02962	0.02577	0.02806	0.03069
		1556.27	0.02063	0.02358	0.02885	0.02518	0.02743	0.03008
		1557.24	0.02013	0.02296	0.02793	0.02445	0.02668	0.0293
		1558.2	0.01957	0.02226	0.02696	0.02364	0.02587	0.02842
		1559.16	0.01906	0.0216	0.02608	0.02286	0.02514	0.02759
		1560.13	0.01869	0.02109	0.02541	0.02224	0.0246	0.02697
		1561.09	0.01849	0.02075	0.02498	0.02181	0.02429	0.0266
		1562.06	0.01842	0.02057	0.02473	0.02155	0.02415	0.02643
		1563.02	0.01847	0.02051	0.02459	0.0214	0.02416	0.02643
		1563.99	0.01861	0.02055	0.02454	0.02133	0.02429	0.02657
		1564.95	0.01887	0.02069	0.02457	0.02134	0.02456	0.02686
		1565.91	0.01928	0.02097	0.0247	0.02143	0.02502	0.02734
		1566.88	0.01987	0.02139	0.02496	0.02163	0.02572	0.02804
		1567.84	0.02067	0.02198	0.02539	0.02196	0.0267	0.02901
		1568.81	0.0217	0.02276	0.02602	0.02243	0.028	0.03026
		1569.77	0.02297	0.02373	0.02686	0.02307	0.02961	0.03182
		1570.74	0.02452	0.02494	0.02795	0.0239	0.03161	0.03372
		1571.7	0.02644	0.02647	0.02935	0.02498	0.03408	0.03609
		1572.66	0.02887	0.02844	0.03119	0.02638	0.0372	0.03908
		1573.63	0.03195	0.03095	0.03356	0.0282	0.04111	0.04286
		1574.59	0.03575	0.03408	0.03653	0.03048	0.04589	0.04751
		1575.56	0.0402	0.03775	0.04006	0.03318	0.05143	0.05291
		1576.52	0.04506	0.04177	0.04395	0.03615	0.05741	0.05877
		1577.49	0.05001	0.04589	0.04796	0.03922	0.06346	0.0647
		1578.45	0.05475	0.04987	0.05185	0.04219	0.06922	0.07033
		1579.41	0.0591	0.05356	0.05547	0.04497	0.07445	0.07544
		1580.38	0.06297	0.05689	0.05871	0.04748	0.07903	0.07992
		1581.34	0.06628	0.05977	0.06152	0.04968	0.08287	0.08367
		1582.31	0.06893	0.06213	0.0638	0.05149	0.08583	0.08659
		1583.27	0.07079	0.06383	0.06543	0.05283	0.08776	0.08852
		1584.23	0.0717	0.06473	0.06629	0.0536	0.0885	0.0893
		1585.2	0.07157	0.06475	0.0663	0.05373	0.08796	0.08884
		1586.16	0.07037	0.06385	0.06543	0.05318	0.08613	0.08714
		1587.13	0.06815	0.06209	0.06376	0.052	0.08313	0.0843
		1588.09	0.06506	0.05957	0.06138	0.05028	0.07915	0.08049
		1589.06	0.06126	0.05647	0.05847	0.04812	0.07441	0.07594
		1590.02	0.05701	0.05298	0.05522	0.04569	0.06919	0.07093
		1590.98	0.05254	0.04932	0.05185	0.04315	0.0638	0.06574
		1591.95	0.04812	0.04574	0.04856	0.04066	0.05854	0.06066
		1592.91	0.04401	0.04243	0.04555	0.0384	0.05367	0.05598
		1593.88	0.04037	0.03956	0.04299	0.03648	0.0494	0.05188
		1594.84	0.03733	0.03722	0.04093	0.03496	0.04584	0.04849
		1595.81	0.0349	0.03542	0.03942	0.03387	0.04302	0.04584
		1596.77	0.03307	0.03414	0.03841	0.03317	0.04092	0.04389
		1597.73	0.03176	0.0333	0.03783	0.03282	0.03945	0.04257
		1598.7	0.03086	0.03282	0.03759	0.03272	0.0385	0.04175
		1599.66	0.03029	0.03258	0.03759	0.03279	0.03796	0.04132
		1600.63	0.02993	0.0325	0.03773	0.03296	0.0377	0.04116
		1601.59	0.0297	0.03248	0.0379	0.03314	0.03761	0.04113
		1602.56	0.02951	0.03245	0.03805	0.03328	0.03758	0.04115
		1603.52	0.0293	0.03237	0.03811	0.03334	0.03753	0.04111
		1604.48	0.02903	0.03221	0.03806	0.03329	0.0374	0.04097
		1605.45	0.02868	0.03194	0.03787	0.03314	0.03716	0.04067
		1606.41	0.02826	0.03157	0.03757	0.03287	0.03679	0.04022
		1607.38	0.02777	0.03113	0.03716	0.03252	0.03632	0.03964
		1608.34	0.02725	0.03062	0.03666	0.0321	0.03576	0.03896
		1609.31	0.02671	0.03008	0.03611	0.03162	0.03513	0.0382
		1610.27	0.02613	0.02949	0.03549	0.0311	0.03442	0.03737
		1611.23	0.02552	0.02885	0.0348	0.03052	0.03364	0.03646
		1612.2	0.02484	0.02815	0.03401	0.02987	0.03275	0.03546
		1613.16	0.02409	0.02735	0.0331	0.02914	0.03173	0.03434
		1614.13	0.02327	0.02647	0.03208	0.02831	0.03059	0.03311
		1615.09	0.02237	0.02552	0.03097	0.02742	0.02936	0.03178
		1616.06	0.02145	0.02454	0.02982	0.02649	0.02809	0.03043
		1617.02	0.02054	0.02356	0.02869	0.02558	0.02685	0.02911
		1617.98	0.01968	0.02265	0.02765	0.02474	0.02568	0.02788
		1618.95	0.01889	0.02181	0.02672	0.02398	0.02463	0.02679
		1619.91	0.01819	0.02107	0.02591	0.02332	0.0237	0.02582
		1620.88	0.01756	0.02041	0.02522	0.02276	0.02287	0.02498
		1621.84	0.017	0.01983	0.02461	0.02227	0.02213	0.02424
		1622.81	0.01649	0.01931	0.02409	0.02184	0.02146	0.02358
		1623.77	0.01603	0.01885	0.02363	0.02148	0.02086	0.02299
		1624.73	0.01562	0.01845	0.02324	0.02117	0.02031	0.02247
		1625.7	0.01527	0.0181	0.02292	0.02091	0.01984	0.02203
		1626.66	0.01498	0.01782	0.02269	0.02072	0.01945	0.02167
		1627.63	0.01475	0.01761	0.02254	0.02059	0.01914	0.02141
		1628.59	0.01459	0.01746	0.02247	0.02052	0.01893	0.02124
		1629.55	0.01449	0.01739	0.02246	0.02051	0.01881	0.02117
		1630.52	0.01445	0.01737	0.02252	0.02055	0.01878	0.02118
		1631.48	0.01446	0.01742	0.02263	0.02063	0.01883	0.02127
		1632.45	0.01452	0.01752	0.0228	0.02076	0.01894	0.02143
		1633.41	0.01462	0.01767	0.02301	0.02094	0.01913	0.02165
		1634.38	0.01475	0.01786	0.02327	0.02115	0.01936	0.02192
		1635.34	0.01491	0.01807	0.02357	0.02139	0.01963	0.02221
		1636.3	0.01508	0.01829	0.02389	0.02163	0.01991	0.02251
		1637.27	0.01525	0.01849	0.0242	0.02186	0.02018	0.02279
		1638.23	0.01541	0.01867	0.02449	0.02208	0.02043	0.02305
		1639.2	0.01557	0.01884	0.02476	0.02228	0.02066	0.02329
		1640.16	0.01573	0.01902	0.02502	0.02247	0.02091	0.02355
		1641.12	0.0159	0.01924	0.02529	0.02269	0.02118	0.02385
		1642.09	0.01611	0.0195	0.02559	0.02294	0.02152	0.0242
		1643.05	0.01636	0.01982	0.02595	0.02324	0.02192	0.02462
		1644.02	0.01666	0.02021	0.02637	0.02359	0.02241	0.02513
		1644.98	0.017	0.02066	0.02683	0.02398	0.02296	0.0257
		1645.95	0.01737	0.02112	0.02732	0.02438	0.02354	0.02629
		1646.91	0.01773	0.02157	0.0278	0.02477	0.0241	0.02688
		1647.88	0.01806	0.02197	0.02825	0.02513	0.02462	0.02741
		1648.84	0.01837	0.02234	0.02867	0.02545	0.0251	0.0279
		1649.8	0.01867	0.02268	0.02908	0.02575	0.02556	0.02835
		1650.77	0.01897	0.02301	0.02949	0.02605	0.02603	0.0288
		1651.73	0.01928	0.02334	0.02991	0.02635	0.0265	0.02923
		1652.7	0.01959	0.02364	0.03031	0.02665	0.02696	0.02962
		1653.66	0.01987	0.02389	0.03066	0.0269	0.02736	0.02996
		1654.62	0.0201	0.02408	0.03094	0.02711	0.02768	0.03021
		1655.59	0.02027	0.02422	0.03115	0.02726	0.02792	0.0304
		1656.55	0.0204	0.02431	0.0313	0.02737	0.0281	0.03055
		1657.52	0.02051	0.02439	0.03142	0.02746	0.02826	0.03067
		1658.48	0.02061	0.02447	0.03152	0.02753	0.0284	0.03079
		1659.44	0.02071	0.02455	0.0316	0.02759	0.02855	0.03092
		1660.41	0.02081	0.02464	0.03167	0.02763	0.02871	0.03104
		1661.37	0.02091	0.02472	0.03172	0.02767	0.02887	0.03116
		1662.34	0.021	0.02479	0.03175	0.02768	0.029	0.03126
		1663.3	0.02107	0.02484	0.03174	0.02766	0.02912	0.03133
		1664.27	0.0211	0.02486	0.0317	0.02761	0.02919	0.03136
		1665.23	0.02111	0.02485	0.03162	0.02754	0.02923	0.03137
		1666.19	0.02108	0.02481	0.0315	0.02742	0.02923	0.03133
		1667.16	0.02102	0.02472	0.03132	0.02726	0.02919	0.03126
		1668.12	0.02093	0.0246	0.03109	0.02705	0.02909	0.03113
		1669.09	0.0208	0.02443	0.03079	0.02679	0.02893	0.03094
		1670.05	0.02062	0.0242	0.03041	0.02647	0.0287	0.03068
		1671.02	0.02039	0.02392	0.02998	0.0261	0.02839	0.03033
		1671.98	0.0201	0.02358	0.0295	0.02568	0.028	0.02991
		1672.94	0.01978	0.02321	0.02899	0.02525	0.02756	0.02945
		1673.91	0.01943	0.02282	0.02845	0.02479	0.02709	0.02895
		1674.87	0.01907	0.02242	0.02792	0.02434	0.0266	0.02845
		1675.84	0.01872	0.02202	0.02739	0.02389	0.02611	0.02795
		1676.8	0.01839	0.02163	0.02687	0.02345	0.02563	0.02748
		1677.77	0.01806	0.02126	0.02637	0.02303	0.02517	0.02702
		1678.73	0.01774	0.02088	0.02586	0.0226	0.02469	0.02657
		1679.69	0.01738	0.02046	0.0253	0.02213	0.02418	0.02608
		1680.66	0.01696	0.01998	0.02466	0.0216	0.02359	0.02552
		1681.62	0.01642	0.01938	0.02387	0.02094	0.02285	0.02481
		1682.59	0.01575	0.01864	0.02291	0.02015	0.02194	0.02393
		1683.55	0.01495	0.01777	0.0218	0.01922	0.02087	0.02286
		1684.52	0.0141	0.01683	0.02064	0.01825	0.01972	0.02169
		1685.48	0.01328	0.01592	0.01953	0.01732	0.01859	0.02054
		1686.44	0.01256	0.0151	0.01856	0.0165	0.01756	0.01949
		1687.41	0.01193	0.01437	0.01773	0.01579	0.01664	0.01857
		1688.37	0.01138	0.01374	0.01702	0.01518	0.01583	0.01775
		1689.34	0.01089	0.01317	0.01636	0.01463	0.01509	0.01703
		1690.3	0.01043	0.01264	0.01574	0.0141	0.0144	0.01635
		1691.27	0.00998	0.01213	0.01514	0.01359	0.01374	0.01571
		1692.23	0.00956	0.01166	0.01454	0.0131	0.01312	0.01511
		1693.19	0.00915	0.01121	0.01396	0.01262	0.01253	0.01453
		1694.16	0.00875	0.01079	0.0134	0.01216	0.01196	0.01398
		1695.12	0.00836	0.01038	0.01283	0.01171	0.01141	0.01343
		1696.09	0.00795	0.00996	0.01226	0.01124	0.01085	0.01286
		1697.05	0.00751	0.0095	0.01167	0.01074	0.01026	0.01224
		1698.02	0.00706	0.00902	0.01105	0.01022	0.00964	0.01158
		1698.98	0.0066	0.00853	0.01045	0.0097	0.00903	0.01091
		1699.94	0.0062	0.00809	0.00991	0.00922	0.00847	0.01029
		1700.91	0.00586	0.00772	0.00946	0.00882	0.008	0.00976
		1701.87	0.00559	0.00743	0.00911	0.0085	0.00762	0.00933
		1702.84	0.00538	0.0072	0.00882	0.00824	0.00731	0.00897
		1703.8	0.00518	0.00699	0.00857	0.00802	0.00703	0.00866
		1704.76	0.00499	0.00679	0.00834	0.00781	0.00676	0.00837
		1705.73	0.00481	0.00659	0.00812	0.00761	0.0065	0.0081
		1706.69	0.00464	0.0064	0.00792	0.00743	0.00625	0.00784
		1707.66	0.0045	0.00623	0.00775	0.00728	0.00603	0.00763
		1708.62	0.00439	0.00609	0.00763	0.00718	0.00587	0.00746
		1709.59	0.00433	0.00601	0.00756	0.00712	0.00576	0.00735
		1710.55	0.0043	0.00597	0.00753	0.00711	0.0057	0.0073
		1711.51	0.0043	0.00596	0.00752	0.00712	0.00569	0.00728
		1712.48	0.00431	0.00597	0.00753	0.00715	0.00569	0.00728
		1713.44	0.00431	0.00599	0.00754	0.00718	0.0057	0.00728
		1714.41	0.00429	0.00599	0.00754	0.00719	0.00569	0.00726
		1715.37	0.00426	0.00597	0.00754	0.00718	0.00565	0.0072
		1716.34	0.00419	0.0059	0.00752	0.00715	0.00556	0.0071
		1717.3	0.0041	0.00579	0.0075	0.00711	0.00544	0.00696
		1718.26	0.004	0.00566	0.00747	0.00705	0.00529	0.00679
		1719.23	0.00389	0.00551	0.00743	0.00698	0.00513	0.0066
		1720.19	0.00379	0.00536	0.00738	0.00691	0.00496	0.00643
		1721.16	0.00369	0.00522	0.00733	0.00683	0.0048	0.00626
		1722.12	0.00361	0.0051	0.00727	0.00676	0.00467	0.00612
		1723.09	0.00356	0.00501	0.00723	0.0067	0.00457	0.00601
		1724.05	0.00352	0.00495	0.0072	0.00666	0.0045	0.00593
		1725.01	0.00351	0.00491	0.00719	0.00663	0.00447	0.00588
		1725.98	0.00352	0.0049	0.00719	0.00662	0.00446	0.00585
		1726.94	0.00354	0.0049	0.00719	0.00661	0.00447	0.00584
		1727.91	0.00356	0.00492	0.00718	0.00661	0.00449	0.00584
		1728.87	0.00358	0.00493	0.00717	0.00659	0.00451	0.00583
		1729.83	0.00358	0.00495	0.00714	0.00656	0.00453	0.00582
		1730.8	0.00358	0.00495	0.00709	0.00652	0.00454	0.0058
		1731.76	0.00356	0.00494	0.00703	0.00646	0.00453	0.00576
		1732.73	0.00353	0.00489	0.00695	0.00638	0.00449	0.00569
		1733.69	0.00346	0.00482	0.00685	0.00627	0.00441	0.00559
		1734.66	0.00338	0.00471	0.00673	0.00615	0.0043	0.00546
		1735.62	0.00328	0.00458	0.0066	0.00601	0.00416	0.00531
		1736.58	0.00317	0.00445	0.00647	0.00587	0.00401	0.00514
		1737.55	0.00307	0.00433	0.00634	0.00574	0.00386	0.00499
		1738.51	0.00298	0.00423	0.00623	0.00561	0.00374	0.00486
		1739.48	0.00291	0.00415	0.00613	0.00551	0.00364	0.00475
		1740.44	0.00286	0.00409	0.00604	0.00541	0.00356	0.00466
		1741.4	0.0028	0.00405	0.00595	0.00532	0.0035	0.00459
		1742.37	0.00276	0.004	0.00585	0.00524	0.00345	0.00452
		1743.33	0.0027	0.00396	0.00574	0.00514	0.00341	0.00445
		1744.3	0.00265	0.00391	0.00562	0.00504	0.00337	0.00438
		1745.26	0.00259	0.00385	0.00549	0.00493	0.00333	0.0043
		1746.23	0.00253	0.00379	0.00535	0.0048	0.00329	0.00423
		1747.19	0.00247	0.00371	0.0052	0.00467	0.00323	0.00414
		1748.15	0.00239	0.00362	0.00503	0.00452	0.00316	0.00404
		1749.12	0.00229	0.0035	0.00485	0.00435	0.00306	0.00391
		1750.08	0.00218	0.00336	0.00466	0.00417	0.00292	0.00376
		1751.05	0.00206	0.00321	0.00445	0.00399	0.00275	0.00359
		1752.01	0.00193	0.00306	0.00425	0.0038	0.00259	0.00343
		1752.98	0.00182	0.00293	0.00406	0.00363	0.00243	0.0033
		1753.94	0.00174	0.00282	0.0039	0.00348	0.00231	0.00319
		1754.9	0.00167	0.00275	0.00377	0.00336	0.00223	0.00313
		1755.87	0.00163	0.00269	0.00366	0.00326	0.00218	0.00309
		1756.83	0.0016	0.00266	0.00357	0.00317	0.00215	0.00306
		1757.8	0.00157	0.00262	0.00348	0.00309	0.00213	0.00303
		1758.76	0.00154	0.00259	0.00339	0.00302	0.00211	0.00299
		1759.73	0.00151	0.00254	0.0033	0.00294	0.00209	0.00293
		1760.69	0.00148	0.00249	0.00322	0.00287	0.00206	0.00287
		1761.65	0.00145	0.00244	0.00314	0.00281	0.00204	0.00281
		1762.62	0.00143	0.00241	0.00309	0.00276	0.00203	0.00277
		1763.58	0.00143	0.00239	0.00306	0.00273	0.00203	0.00276
		1764.55	0.00143	0.00238	0.00305	0.00272	0.00205	0.00277
		1765.51	0.00145	0.00239	0.00305	0.00271	0.00208	0.0028
		1766.47	0.00148	0.00242	0.00306	0.00271	0.00211	0.00286
		1767.44	0.00151	0.00246	0.00307	0.00271	0.00216	0.00292
		1768.4	0.00155	0.00251	0.00308	0.00271	0.00221	0.003
		1769.37	0.00159	0.00256	0.00308	0.00271	0.00226	0.00307
		1770.33	0.00162	0.00261	0.00308	0.00271	0.0023	0.00313
		1771.3	0.00164	0.00263	0.00308	0.0027	0.00231	0.00315
		1772.26	0.00163	0.00263	0.00305	0.00268	0.00229	0.00313
		1773.22	0.00161	0.0026	0.00302	0.00264	0.00224	0.00307
		1774.19	0.00156	0.00254	0.00296	0.0026	0.00215	0.00298
		1775.15	0.00151	0.00247	0.0029	0.00254	0.00206	0.00288
		1776.12	0.00146	0.0024	0.00284	0.0025	0.00198	0.00279
		1777.08	0.00141	0.00233	0.0028	0.00246	0.00191	0.00271
		1778.05	0.00138	0.00228	0.00276	0.00243	0.00186	0.00265
		1779.01	0.00136	0.00224	0.00273	0.00241	0.00182	0.00261
		1779.97	0.00133	0.00221	0.00271	0.00239	0.00179	0.00257
		1780.94	0.0013	0.00217	0.00269	0.00237	0.00176	0.00253
		1781.9	0.00126	0.00213	0.00266	0.00234	0.00172	0.00247
		1782.87	0.00122	0.00209	0.00263	0.0023	0.00166	0.00241
		1783.83	0.00119	0.00206	0.0026	0.00228	0.00162	0.00236
		1784.8	0.00116	0.00204	0.00258	0.00226	0.00158	0.00233
		1785.76	0.00116	0.00204	0.00258	0.00226	0.00155	0.00232
		1786.72	0.00117	0.00207	0.0026	0.00228	0.00155	0.00234
		1787.69	0.00119	0.00211	0.00263	0.00231	0.00157	0.00239
		1788.65	0.00121	0.00217	0.00267	0.00235	0.0016	0.00244
		1789.62	0.00124	0.00224	0.00271	0.0024	0.00163	0.0025
		1790.58	0.00127	0.0023	0.00275	0.00244	0.00166	0.00254
		1791.55	0.00129	0.00235	0.00278	0.00247	0.00167	0.00257
		1792.51	0.00131	0.00238	0.0028	0.0025	0.00168	0.00257
		1793.47	0.00132	0.0024	0.00283	0.00253	0.00168	0.00256
		1794.44	0.00134	0.00241	0.00285	0.00255	0.00167	0.00254
		1795.4	0.00135	0.0024	0.00286	0.00257	0.00167	0.00251
		1796.37	0.00136	0.00239	0.00287	0.00259	0.00165	0.00248
		1797.33	0.00136	0.00237	0.00287	0.00259	0.00164	0.00244
		1798.3	0.00135	0.00234	0.00285	0.00259	0.00161	0.0024
		1799.26	0.00133	0.00232	0.00283	0.00258	0.00158	0.00236
		1800.22	0.00131	0.00229	0.0028	0.00256	0.00154	0.00231
		1801.19	0.00127	0.00226	0.00276	0.00253	0.00149	0.00227
		1802.15	0.00123	0.00223	0.00272	0.0025	0.00143	0.00222
		1803.12	0.00119	0.00219	0.00268	0.00246	0.00137	0.00217
		1804.08	0.00114	0.00214	0.00264	0.00241	0.00131	0.00212
		1805.05	0.0011	0.00209	0.0026	0.00237	0.00126	0.00208
		1806.01	0.00105	0.00204	0.00256	0.00232	0.00122	0.00203
		1806.97	0.00101	0.002	0.00253	0.00227	0.00118	0.002
		1807.94	0.000969191	0.00196	0.00249	0.00222	0.00115	0.00196
		1808.9	0.000933195	0.00192	0.00245	0.00218	0.00113	0.00192
		1809.87	0.000895641	0.00187	0.00241	0.00215	0.00109	0.00188
		1810.83	0.000852812	0.00181	0.00237	0.00211	0.00105	0.00182
		1811.79	0.000803448	0.00175	0.00231	0.00206	0.00098553	0.00175
		1812.76	0.000749177	0.00167	0.00225	0.00202	0.000912841	0.00167
		1813.72	0.000694415	0.0016	0.00219	0.00197	0.000835947	0.00159
		1814.69	0.000644272	0.00154	0.00213	0.00192	0.000762951	0.00151
		1815.65	0.000602662	0.00148	0.00208	0.00188	0.00070072	0.00145
		1816.62	0.000570479	0.00145	0.00204	0.00184	0.000652137	0.0014
		1817.58	0.000546293	0.00143	0.00202	0.00181	0.000616565	0.00137
		1818.54	0.000526919	0.00141	0.00199	0.00179	0.000591016	0.00134
		1819.51	0.000509038	0.0014	0.00197	0.00177	0.000572868	0.00132
		1820.47	0.000491656	0.00139	0.00195	0.00176	0.00056109	0.00131
		1821.44	0.0004759	0.00139	0.00193	0.00174	0.000556478	0.0013
		1822.4	0.000463793	0.00139	0.00191	0.00173	0.000560592	0.0013
		1823.37	0.000456993	0.0014	0.00191	0.00172	0.000573233	0.00131
		1824.33	0.000455302	0.00141	0.0019	0.00172	0.000590618	0.00134
		1825.29	0.000454638	0.00142	0.0019	0.00171	0.000605483	0.00136
		1826.26	0.000449596	0.00143	0.00189	0.0017	0.000609099	0.00137
		1827.22	0.000434339	0.00142	0.00187	0.00169	0.000594035	0.00136
		1828.19	0.00040648	0.00139	0.00183	0.00166	0.000558568	0.00133
		1829.15	0.000367877	0.00135	0.00178	0.00162	0.000506915	0.00127
		1830.12	0.000323973	0.00129	0.00172	0.00158	0.000447374	0.0012
		1831.08	0.000280305	0.00124	0.00167	0.00154	0.000387477	0.00113
		1832.04	0.000241316	0.00119	0.00162	0.0015	0.000332793	0.00107
		1833.01	0.00020896	0.00114	0.00159	0.00148	0.000285113	0.00101
		1833.97	0.00018327	0.0011	0.00157	0.00146	0.000243968	0.00097042
		1834.94	0.000163647	0.00107	0.00156	0.00144	0.000209192	0.000939039
		1835.9	0.000150256	0.00105	0.00155	0.00143	0.00018274	0.000919149
		1836.86	0.000144455	0.00103	0.00155	0.00142	0.000168221	0.000913173
		1837.83	0.000148168	0.00103	0.00156	0.00142	0.00017084	0.000924196
		1838.79	0.000162719	0.00105	0.00157	0.00143	0.000193911	0.000954048
		1839.76	0.000187645	0.00108	0.0016	0.00146	0.000237603	0.001
		1840.72	0.000219734	0.00113	0.00163	0.00148	0.000296618	0.00106
		1841.69	0.000252953	0.00118	0.00167	0.00152	0.000360913	0.00112
		1842.65	0.000280736	0.00121	0.0017	0.00154	0.000417756	0.00117
		1843.61	0.000297414	0.00124	0.00172	0.00156	0.000455268	0.00119
		1844.58	0.000300729	0.00124	0.00173	0.00156	0.000467143	0.00119
		1845.54	0.000292573	0.00122	0.00172	0.00156	0.000454373	0.00117
		1846.51	0.000277421	0.00119	0.00171	0.00155	0.000423726	0.00114
		1847.47	0.000260711	0.00115	0.0017	0.00154	0.000383762	0.0011
		1848.43	0.000246289	0.00112	0.0017	0.00153	0.000342542	0.00107
		1849.4	0.000237073	0.0011	0.00169	0.00152	0.000306399	0.00104
		1850.36	0.000234719	0.00109	0.0017	0.00152	0.000279907	0.00103
		1851.33	0.000241018	0.00109	0.00171	0.00153	0.000266479	0.00103
		1852.29	0.000257395	0.00111	0.00173	0.00154	0.000269662	0.00104
		1853.26	0.000284682	0.00113	0.00176	0.00156	0.000291213	0.00106
		1854.22	0.000322514	0.00117	0.0018	0.00159	0.000331566	0.00109
		1855.18	0.000369137	0.00122	0.00185	0.00163	0.000388239	0.00113
		1856.15	0.00042167	0.00128	0.00191	0.00168	0.000457026	0.00119
		1857.11	0.000477094	0.00133	0.00196	0.00173	0.000532293	0.00124
		1858.08	0.000533852	0.00139	0.00202	0.00179	0.000609829	0.0013
		1859.04	0.000591547	0.00144	0.00208	0.00184	0.000687446	0.00136
		1860.01	0.000652369	0.00149	0.00214	0.0019	0.000765839	0.00142
		1860.97	0.000718476	0.00156	0.0022	0.00197	0.000847467	0.00149
		1861.93	0.000791631	0.00163	0.00227	0.00204	0.000934722	0.00158
		1862.9	0.000871471	0.00171	0.00234	0.00212	0.00103	0.00168
		1863.86	0.000954879	0.00181	0.00241	0.0022	0.00113	0.0018
		1864.83	0.00104	0.00191	0.00248	0.00228	0.00123	0.00192
		1865.79	0.00111	0.00201	0.00254	0.00235	0.00132	0.00202
		1866.76	0.00116	0.00209	0.00259	0.0024	0.0014	0.00211
		1867.72	0.0012	0.00215	0.00263	0.00243	0.00145	0.00216
		1868.68	0.00121	0.00218	0.00264	0.00244	0.00148	0.00219
		1869.65	0.0012	0.00218	0.00265	0.00243	0.00149	0.00218
		1870.61	0.00119	0.00215	0.00265	0.0024	0.00147	0.00216
		1871.58	0.00116	0.00212	0.00264	0.00237	0.00145	0.00213
		1872.54	0.00114	0.00208	0.00264	0.00234	0.00142	0.00211
		1873.51	0.00113	0.00204	0.00264	0.00232	0.0014	0.00209
		1874.47	0.00112	0.00202	0.00263	0.0023	0.00139	0.00208
		1875.43	0.00112	0.002	0.00264	0.0023	0.0014	0.00209
		1876.4	0.00113	0.00199	0.00264	0.0023	0.00142	0.0021
		1877.36	0.00115	0.002	0.00265	0.00231	0.00145	0.00213
		1878.33	0.00118	0.00201	0.00266	0.00232	0.00148	0.00215
		1879.29	0.0012	0.00202	0.00268	0.00233	0.00152	0.00218
		1880.26	0.00123	0.00204	0.00269	0.00234	0.00155	0.00221
		1881.22	0.00126	0.00206	0.0027	0.00235	0.00158	0.00225
		1882.18	0.00128	0.00209	0.0027	0.00235	0.00161	0.00228
		1883.15	0.00131	0.00212	0.00272	0.00236	0.00165	0.00233
		1884.11	0.00134	0.00215	0.00273	0.00236	0.00169	0.00238
		1885.08	0.00137	0.00219	0.00275	0.00237	0.00174	0.00244
		1886.04	0.0014	0.00224	0.00278	0.00239	0.00179	0.00249
		1887.01	0.00144	0.00228	0.0028	0.00241	0.00185	0.00255
		1887.97	0.00148	0.00231	0.00283	0.00242	0.00191	0.0026
		1888.93	0.00151	0.00234	0.00284	0.00244	0.00196	0.00264
		1889.9	0.00154	0.00235	0.00285	0.00245	0.00201	0.00267
		1890.86	0.00157	0.00235	0.00285	0.00245	0.00205	0.0027
		1891.83	0.00159	0.00235	0.00285	0.00245	0.00208	0.00273
		1892.79	0.00161	0.00235	0.00285	0.00244	0.00211	0.00276
		1893.75	0.00162	0.00235	0.00285	0.00243	0.00213	0.00279
		1894.72	0.00163	0.00234	0.00285	0.00242	0.00215	0.00282
		1895.68	0.00163	0.00234	0.00285	0.00241	0.00217	0.00285
		1896.65	0.00163	0.00234	0.00285	0.0024	0.00218	0.00287
		1897.61	0.00163	0.00234	0.00285	0.00238	0.00219	0.00289
		1898.58	0.00163	0.00234	0.00285	0.00237	0.0022	0.00291
		1899.54	0.00164	0.00235	0.00285	0.00235	0.00222	0.00293
		1900.5	0.00164	0.00235	0.00285	0.00235	0.00224	0.00295
		1901.47	0.00165	0.00237	0.00286	0.00235	0.00227	0.00296
		1902.43	0.00167	0.00238	0.00287	0.00235	0.00229	0.00298
		1903.4	0.00168	0.00239	0.00288	0.00236	0.00231	0.00298
		1904.36	0.00168	0.0024	0.00288	0.00237	0.00233	0.00298
		1905.33	0.00169	0.0024	0.00288	0.00237	0.00233	0.00297
		1906.29	0.00168	0.0024	0.00288	0.00237	0.00232	0.00295
		1907.25	0.00167	0.00238	0.00286	0.00236	0.0023	0.00291
		1908.22	0.00165	0.00236	0.00284	0.00235	0.00227	0.00288
		1909.18	0.00163	0.00233	0.00281	0.00233	0.00222	0.00283
		1910.15	0.00159	0.00229	0.00278	0.00231	0.00216	0.00278
		1911.11	0.00155	0.00226	0.00274	0.00228	0.0021	0.00273
		1912.08	0.00151	0.00222	0.0027	0.00226	0.00203	0.00268
		1913.04	0.00146	0.00219	0.00266	0.00223	0.00197	0.00264
		1914	0.00143	0.00217	0.00263	0.00221	0.00191	0.0026
		1914.97	0.00139	0.00215	0.0026	0.00219	0.00187	0.00256
		1915.93	0.00136	0.00214	0.00258	0.00218	0.00183	0.00253
		1916.9	0.00134	0.00214	0.00256	0.00218	0.00179	0.00251
		1917.86	0.00131	0.00213	0.00255	0.00217	0.00176	0.00248
		1918.82	0.00127	0.00212	0.00253	0.00216	0.00173	0.00244
		1919.79	0.00123	0.00211	0.00251	0.00215	0.00169	0.00239
		1920.75	0.00119	0.00208	0.00249	0.00213	0.00164	0.00233
		1921.72	0.00115	0.00205	0.00247	0.00211	0.00159	0.00227
		1922.68	0.00111	0.00201	0.00244	0.00209	0.00154	0.0022
		1923.64	0.00107	0.00196	0.00243	0.00208	0.00148	0.00214
		1924.61	0.00104	0.00192	0.00241	0.00206	0.00143	0.00207
		1925.57	0.00101	0.00188	0.0024	0.00205	0.00137	0.00202
		1926.54	0.000992504	0.00185	0.0024	0.00205	0.00132	0.00197
		1927.5	0.000977028	0.00183	0.0024	0.00206	0.00127	0.00194
		1928.47	0.000968726	0.00182	0.0024	0.00207	0.00123	0.00192
		1929.43	0.000968494	0.00182	0.00242	0.00208	0.0012	0.00191
		1930.39	0.00097653	0.00184	0.00244	0.0021	0.00119	0.00192
		1931.36	0.000992205	0.00186	0.00247	0.00213	0.00118	0.00193
		1932.32	0.00101	0.00189	0.00251	0.00217	0.00119	0.00196
		1933.29	0.00104	0.00193	0.00255	0.00221	0.00121	0.00199
		1934.25	0.00107	0.00196	0.00259	0.00226	0.00124	0.00203
		1935.22	0.00111	0.00201	0.00264	0.00231	0.00127	0.00206
		1936.18	0.00116	0.00205	0.00268	0.00236	0.00131	0.0021
		1937.14	0.00121	0.0021	0.00272	0.00241	0.00135	0.00213
		1938.11	0.00126	0.00215	0.00276	0.00247	0.0014	0.00217
		1939.07	0.00131	0.00219	0.0028	0.00253	0.00146	0.0022
		1940.04	0.00135	0.00223	0.00282	0.00257	0.0015	0.00224
		1941	0.00137	0.00225	0.00284	0.0026	0.00154	0.00226
		1941.97	0.00137	0.00226	0.00283	0.00261	0.00155	0.00226
		1942.93	0.00134	0.00224	0.00281	0.00259	0.00153	0.00224
		1943.89	0.0013	0.0022	0.00278	0.00255	0.0015	0.00221
		1944.86	0.00124	0.00215	0.00274	0.0025	0.00145	0.00216
		1945.82	0.00118	0.00209	0.00269	0.00244	0.00138	0.00211
		1946.79	0.00112	0.00203	0.00264	0.00238	0.00132	0.00206
		1947.75	0.00107	0.00197	0.0026	0.00232	0.00126	0.002
		1948.71	0.00102	0.00191	0.00255	0.00226	0.00121	0.00195
		1949.68	0.000974305	0.00185	0.00251	0.00221	0.00115	0.0019
		1950.64	0.00093532	0.0018	0.00246	0.00217	0.0011	0.00185
		1951.61	0.000902083	0.00175	0.00242	0.00212	0.00106	0.00181
		1952.57	0.000874924	0.00171	0.00238	0.00209	0.00102	0.00176
		1953.54	0.000853509	0.00168	0.00234	0.00205	0.000987157	0.00172
		1954.5	0.000836412	0.00165	0.00231	0.00203	0.000957004	0.00168
		1955.46	0.000821374	0.00163	0.00228	0.002	0.000928845	0.00164
		1956.43	0.000805838	0.00161	0.00225	0.00199	0.00090029	0.00161
		1957.39	0.00078778	0.00158	0.00222	0.00197	0.000869744	0.00158
		1958.36	0.000766868	0.00156	0.00219	0.00195	0.000837043	0.00154
		1959.32	0.000743501	0.00153	0.00215	0.00193	0.00080368	0.00151
		1960.29	0.000718708	0.0015	0.00212	0.00192	0.000772146	0.00149
		1961.25	0.000693021	0.00147	0.00209	0.0019	0.000744132	0.00146
		1962.21	0.000665543	0.00145	0.00207	0.00187	0.000719737	0.00145
		1963.18	0.000634085	0.00142	0.00204	0.00184	0.000697037	0.00143
		1964.14	0.000596657	0.0014	0.00202	0.00181	0.000672445	0.00141
		1965.11	0.000551966	0.00137	0.00198	0.00177	0.000642381	0.00138
		1966.07	0.000501011	0.00133	0.00195	0.00172	0.000604454	0.00135
		1967.04	0.000446711	0.00129	0.0019	0.00167	0.0005588	0.0013
		1968	0.000393579	0.00124	0.00185	0.00161	0.000507811	0.00124
		1968.96	0.000345328	0.00119	0.0018	0.00156	0.000454738	0.00118
		1969.93	0.000304708	0.00114	0.00176	0.00152	0.000402998	0.00112
		1970.89	0.000272182	0.0011	0.00172	0.00148	0.000354878	0.00106
		1971.86	0.000246421	0.00105	0.00168	0.00145	0.000311273	0.00101
		1972.82	0.000225502	0.00102	0.00166	0.00143	0.000272679	0.000966036
		1973.79	0.000207601	0.000984301	0.00163	0.00141	0.000238796	0.000927982
		1974.75	0.000191656	0.000957469	0.00162	0.00139	0.000210253	0.000898165
		1975.71	0.000177204	0.000936515	0.0016	0.00137	0.000187181	0.000877115
		1976.68	0.000164078	0.000921706	0.00159	0.00136	0.000169679	0.000864864
		1977.64	0.000151913	0.000912907	0.00158	0.00134	0.000157183	0.000860315
		1978.61	0.000139948	0.000909122	0.00157	0.00133	0.000148101	0.000861345
		1979.57	0.000127949	0.000909022	0.00157	0.00132	0.000140975	0.000865196
		1980.54	0.000116316	0.000911413	0.00156	0.0013	0.000134678	0.000869445
		1981.5	0.000106473	0.000915298	0.00155	0.00129	0.00012891	0.000873031
		1982.46	0.000100441	0.000920345	0.00154	0.00128	0.000124569	0.000875953
		1983.43	0.000100574	0.000926288	0.00153	0.00128	0.000122779	0.000878941
		1984.39	0.000108196	0.000932963	0.00153	0.00128	0.000124436	0.000883124
		1985.36	0.000122746	0.000939703	0.00152	0.00129	0.000129341	0.00088837
		1986.32	0.000142201	0.000945282	0.00152	0.0013	0.000136037	0.000893716
		1987.29	0.000162553	0.00094837	0.00151	0.00131	0.000142201	0.000897235
		1988.25	0.000179856	0.000947606	0.00151	0.00131	0.000145383	0.000896671
		1989.21	0.000190761	0.000942659	0.00149	0.00131	0.000143958	0.000890827
		1990.18	0.000192883	0.000933892	0.00148	0.0013	0.000137495	0.000879505
		1991.14	0.000186353	0.000922105	0.00146	0.00128	0.000126988	0.000864167
		1992.11	0.000172132	0.000908424	0.00145	0.00126	0.000113565	0.000847102
		1993.07	0.000152278	0.000894048	0.00143	0.00124	9.87507e-05	0.00083037
		1994.03	0.000129176	0.00087924	0.00142	0.00122	8.37046e-05	0.000815531
		1995	0.00010528	0.000864864	0.00141	0.00121	6.94214e-05	0.000803382
		1995.96	8.29093e-05	0.000851717	0.00141	0.00119	5.72263e-05	0.000793954
		1996.93	6.4086e-05	0.000840462	0.0014	0.00118	4.77488e-05	0.000787348
		1997.89	5.10626e-05	0.000832296	0.0014	0.00117	4.26787e-05	0.000783398
		1998.86	4.47995e-05	0.000827781	0.0014	0.00116	4.26787e-05	0.000781872
		1999.82	4.54623e-05	0.000826752	0.0014	0.00116	4.75831e-05	0.000782203
		2000.78	5.2123e-05	0.000828246	0.00141	0.00117	5.64972e-05	0.000783697
		2001.75	6.25616e-05	0.000830802	0.00141	0.00118	6.78638e-05	0.000785191
		2002.71	7.45248e-05	0.000833358	0.00141	0.00119	7.97609e-05	0.00078612
		2003.68	8.64222e-05	0.000835416	0.00142	0.00121	9.11282e-05	0.000786187
		2004.64	9.70605e-05	0.000837574	0.00142	0.00122	0.000102032	0.000786452
		2005.61	0.00010644	0.00084106	0.00142	0.00123	0.000113035	0.000788211
		2006.57	0.000115222	0.000847567	0.00142	0.00124	0.000124933	0.000793158
		2007.53	0.000123508	0.000857892	0.00143	0.00125	0.000138887	0.000802286
		2008.5	0.000131893	0.000872367	0.00144	0.00126	0.00015473	0.00081573
		2009.46	0.000140809	0.000890395	0.00145	0.00127	0.000172497	0.000832761
		2010.43	0.000150223	0.000911479	0.00146	0.00128	0.00019222	0.000852779
		2011.39	0.000161094	0.000934855	0.00148	0.00129	0.000214198	0.00087509
		2012.36	0.000174419	0.00096069	0.0015	0.00131	0.000239559	0.000899493
		2013.32	0.00019106	0.000988917	0.00152	0.00133	0.000269298	0.000926288
		2014.28	0.000211049	0.00102	0.00153	0.00135	0.000303315	0.000955576
		2015.25	0.000233326	0.00105	0.00155	0.00137	0.000340652	0.000986327
		2016.21	0.000255671	0.00108	0.00157	0.00138	0.000378423	0.00102
		2017.18	0.000275265	0.0011	0.00158	0.0014	0.000413478	0.00105
		2018.14	0.000290418	0.00112	0.00158	0.0014	0.000443096	0.00107
		2019.1	0.000300265	0.00113	0.00159	0.0014	0.000466082	0.00109
		2020.07	0.000306499	0.00113	0.00159	0.0014	0.000483197	0.00111
		2021.03	0.000311605	0.00113	0.00159	0.0014	0.000496897	0.00113
		2022	0.000318369	0.00113	0.0016	0.00141	0.000509569	0.00114
		2022.96	0.000328549	0.00113	0.00161	0.00141	0.00052317	0.00116
		2023.93	0.000342841	0.00113	0.00163	0.00142	0.000538231	0.00118
		2024.89	0.000360084	0.00113	0.00165	0.00144	0.000554189	0.00119
		2025.85	0.000378722	0.00113	0.00167	0.00145	0.00057028	0.00121
		2026.82	0.000396995	0.00114	0.00168	0.00146	0.000586471	0.00122
		2027.78	0.000414307	0.00115	0.0017	0.00148	0.000603293	0.00124
		2028.75	0.000431056	0.00116	0.00171	0.00148	0.000622438	0.00125
		2029.71	0.000447938	0.00118	0.00172	0.00149	0.000645267	0.00127
		2030.67	0.000465949	0.0012	0.00174	0.0015	0.000672512	0.0013
		2031.64	0.000485586	0.00123	0.00175	0.00151	0.000703475	0.00132
		2032.6	0.000506915	0.00126	0.00177	0.00152	0.000736598	0.00135
		2033.57	0.000529208	0.00128	0.00179	0.00153	0.000769988	0.00138
		2034.53	0.000552397	0.0013	0.00181	0.00154	0.000801821	0.0014
		2035.5	0.000575787	0.00132	0.00182	0.00156	0.000831632	0.00143
		2036.46	0.000599178	0.00134	0.00184	0.00156	0.000858987	0.00145
		2037.42	0.000621708	0.00135	0.00185	0.00157	0.000883954	0.00147
		2038.39	0.000641949	0.00136	0.00186	0.00158	0.000905204	0.00149
		2039.35	0.000657811	0.00137	0.00187	0.00158	0.000921407	0.00151
		2040.32	0.000667368	0.00137	0.00188	0.00159	0.00093024	0.00152
		2041.28	0.000669061	0.00137	0.00188	0.00159	0.000930406	0.00153
		2042.25	0.000662556	0.00137	0.00187	0.00159	0.000921773	0.00152
		2043.21	0.000648851	0.00136	0.00186	0.00159	0.000905735	0.00151
		2044.17	0.000629871	0.00134	0.00185	0.00158	0.000884685	0.00148
		2045.14	0.000607606	0.00132	0.00183	0.00158	0.000861013	0.00145
		2046.1	0.000583252	0.0013	0.00182	0.00157	0.000836014	0.00141
		2047.07	0.000557407	0.00127	0.00181	0.00156	0.000809257	0.00136
		2048.03	0.000530037	0.00125	0.00179	0.00155	0.000779415	0.00132
		2049	0.000501176	0.00121	0.00177	0.00153	0.000745028	0.00127
		2049.96	0.000471322	0.00118	0.00175	0.00151	0.000704968	0.00122
		2050.92	0.000441802	0.00114	0.00172	0.0015	0.000659736	0.00117
		2051.89	0.000413842	0.0011	0.00169	0.00148	0.00061109	0.00111
		2052.85	0.000388737	0.00107	0.00166	0.00147	0.000561222	0.00106
		2053.82	0.000366816	0.00104	0.00163	0.00146	0.000512223	0.00102
		2054.78	0.000347317	0.00101	0.0016	0.00145	0.000465186	0.000972777
		2055.74	0.000329444	0.000994496	0.00158	0.00145	0.000420741	0.000932398
		2056.71	0.000312235	0.000976763	0.00155	0.00144	0.000379484	0.00089428
		2057.67	0.000295922	0.000960092	0.00153	0.00144	0.000341945	0.000858257
		2058.64	0.000281432	0.000943954	0.00152	0.00143	0.000309748	0.000825059
		2059.6	0.000270259	0.000928347	0.00151	0.00143	0.000284383	0.000795946
		2060.57	0.000263794	0.000914136	0.0015	0.00142	0.000267408	0.000772046
		2061.53	0.000262501	0.000901883	0.0015	0.00142	0.000258754	0.000753658
		2062.49	0.000265452	0.000891723	0.0015	0.00142	0.000257097	0.000740049
		2063.46	0.000271154	0.000883622	0.0015	0.00143	0.00026018	0.000729263
		2064.42	0.000277321	0.000877281	0.0015	0.00143	0.000265186	0.000719638
		2065.39	0.000283388	0.000873098	0.00149	0.00143	0.000270591	0.000710445
		2066.35	0.000289323	0.000871736	0.00149	0.00143	0.000275995	0.000702347
		2067.32	0.000296485	0.000873894	0.00149	0.00143	0.00028256	0.000697368
		2068.28	0.000305968	0.000880203	0.00149	0.00143	0.000291512	0.0006978
		2069.24	0.000319198	0.000890528	0.0015	0.00144	0.000304178	0.000705068
		2070.21	0.000335943	0.000903544	0.00151	0.00145	0.000320624	0.000719571
		2071.17	0.000355011	0.00091802	0.00153	0.00146	0.000339856	0.000740049
		2072.14	0.000375107	0.000932564	0.00154	0.00147	0.000360582	0.000764346
		2073.1	0.000394773	0.000946477	0.00156	0.00148	0.000381242	0.000790303
		2074.07	0.000413345	0.000960225	0.00158	0.00149	0.000401107	0.000816262
		2075.03	0.000430658	0.000974272	0.00159	0.00149	0.00041958	0.000841458
		2075.99	0.000446943	0.000989349	0.00161	0.00149	0.000436296	0.000864997
		2076.96	0.000462201	0.001	0.00163	0.0015	0.000450558	0.00088598
		2077.92	0.000475833	0.00102	0.00164	0.0015	0.000460808	0.000902979
		2078.89	0.000487045	0.00103	0.00165	0.00151	0.00046575	0.000914036
		2079.85	0.000494874	0.00104	0.00166	0.00151	0.000463959	0.00091812
		2080.82	0.000499086	0.00104	0.00166	0.00151	0.000455335	0.000914468
		2081.78	0.000500082	0.00103	0.00165	0.00152	0.000440608	0.000904141
		2082.74	0.000498655	0.00102	0.00164	0.00152	0.000421835	0.000889001
		2083.71	0.00049557	0.00101	0.00163	0.00152	0.000401074	0.000871271
		2084.67	0.000491225	0.000997552	0.00162	0.00152	0.000379982	0.000853177
		2085.64	0.000485254	0.000982508	0.00161	0.00152	0.000359288	0.000835549
		2086.6	0.000476862	0.000966601	0.0016	0.00151	0.000338696	0.000818784
		2087.57	0.00046502	0.000950163	0.00159	0.0015	0.000318237	0.000802917
		2088.53	0.00044963	0.000933892	0.00158	0.00149	0.000297811	0.000788411
		2089.49	0.000431354	0.000919315	0.00156	0.00147	0.000278117	0.000775797
		2090.46	0.000411355	0.000908258	0.00155	0.00145	0.000260379	0.000766238
		2091.42	0.000391523	0.000901784	0.00154	0.00143	0.000244963	0.000760163
		2092.39	0.000373051	0.000899925	0.00153	0.00142	0.000232199	0.000756778
		2093.35	0.000357	0.000901419	0.00152	0.00141	0.000220961	0.000754288
		2094.32	0.000343736	0.00090361	0.00152	0.0014	0.000209789	0.000749575
		2095.28	0.00033349	0.000904141	0.00152	0.0014	0.000197159	0.000740149
		2096.24	0.000326327	0.000900921	0.00151	0.0014	0.000182143	0.000724251
		2097.21	0.000322381	0.000893516	0.00151	0.0014	0.000164873	0.000702015
		2098.17	0.000321818	0.000882294	0.0015	0.0014	0.000146113	0.000675167
		2099.14	0.000324271	0.000868449	0.0015	0.00141	0.00012669	0.000646263
		2100.1	0.000328615	0.000853543	0.0015	0.00141	0.000107169	0.000617959
		2101.06	0.000333655	0.000838404	0.00149	0.00142	8.73501e-05	0.00059168
		2102.03	0.000337568	0.000823499	0.00149	0.00143	6.65714e-05	0.000568256
		2102.99	0.000339458	0.00080939	0.00148	0.00144	4.45013e-05	0.000547321
		2103.96	0.000338862	0.00079661	0.00147	0.00145	2.12063e-05	0.000528412
		2104.92	0.000336607	0.000785954	0.00146	0.00145	-1.92177e-06	0.000511095
		2105.89	0.000333788	0.00077822	0.00145	0.00145	-2.3392e-05	0.000495935
		2106.85	0.000331168	0.000774071	0.00144	0.00145	-4.14818e-05	0.000483131
		2107.81	0.000329411	0.000773009	0.00143	0.00145	-5.58604e-05	0.000472948
		2108.78	0.000327521	0.000773739	0.00142	0.00144	-6.73563e-05	0.000465119
		2109.74	0.000324338	0.000774536	0.00142	0.00143	-7.72286e-05	0.000459315
		2110.71	0.000318402	0.000773673	0.00141	0.00142	-8.73988e-05	0.000454605
		2111.67	0.000308654	0.000769955	0.0014	0.00141	-9.95895e-05	0.000450426
		2112.64	0.000294728	0.000763151	0.00139	0.00139	-0.000113834	0.000446578
		2113.6	0.000276625	0.000754056	0.00138	0.00138	-0.000129932	0.000442764
		2114.56	0.000255506	0.000743501	0.00137	0.00136	-0.000147123	0.00043895
		2115.53	0.00023137	0.000732482	0.00136	0.00135	-0.000164744	0.00043424
		2116.49	0.000205347	0.00072143	0.00135	0.00133	-0.000183027	0.000427043
		2117.46	0.000177602	0.000710179	0.00134	0.00131	-0.000201905	0.000416562
		2118.42	0.000149129	0.000698928	0.00133	0.00129	-0.000221842	0.000401605
		2119.39	0.000121056	0.000687711	0.00132	0.00127	-0.000242738	0.000382701
		2120.35	9.47074e-05	0.000676992	0.00131	0.00126	-0.000263634	0.000361245
		2121.31	7.09458e-05	0.000667136	0.00129	0.00124	-0.000283568	0.000339259
		2122.28	5.0201e-05	0.000658309	0.00128	0.00122	-0.000301415	0.000319298
		2123.24	3.19755e-05	0.000650046	0.00127	0.00121	-0.000317242	0.000302818
		2124.21	1.48112e-05	0.000641684	0.00125	0.00119	-0.00033138	0.000290351
		2125.17	-2.91579e-06	0.000632194	0.00124	0.00118	-0.00034502	0.000281499
		2126.13	-2.20667e-05	0.000621244	0.00123	0.00116	-0.000359157	0.000275895
		2127.1	-4.29065e-05	0.000609232	0.00122	0.00115	-0.00037379	0.000272679
		2128.06	-6.48053e-05	0.000597188	0.0012	0.00114	-0.000388488	0.000271254
		2129.03	-8.6405e-05	0.00058657	0.00119	0.00113	-0.000401763	0.000271817
		2129.99	-0.00010638	0.000578508	0.00118	0.00112	-0.000412588	0.000273608
		2130.96	-0.000124036	0.0005731	0.00117	0.00111	-0.000420665	0.000276094
		2131.92	-0.000139406	0.000569616	0.00117	0.00111	-0.000426193	0.000277918
		2132.88	-0.000153052	0.00056663	0.00116	0.00111	-0.000430926	0.000277752
		2133.85	-0.000165539	0.000562981	0.00116	0.0011	-0.000436256	0.000274934
		2134.81	-0.000177231	0.000557905	0.00116	0.0011	-0.000443769	0.000268999
		2135.78	-0.000187631	0.0005519	0.00115	0.00109	-0.000453534	0.000260943
		2136.74	-0.000196639	0.000545464	0.00115	0.00108	-0.000465085	0.000251859
		2137.7	-0.000203793	0.000540023	0.00114	0.00107	-0.000477497	0.000242907
		2138.67	-0.000209224	0.000536108	0.00113	0.00107	-0.00048918	0.000234553
		2139.63	-0.000213596	0.000533819	0.00113	0.00106	-0.000499374	0.00022663
		2140.6	-0.000217735	0.000532525	0.00112	0.00106	-0.000507582	0.000218176
		2141.56	-0.000222008	0.00053216	0.00111	0.00106	-0.000513473	0.000209292
		2142.53	-0.000226445	0.000532028	0.00111	0.00106	-0.000516882	0.000199712
		2143.49	-0.00023022	0.000532525	0.00111	0.00106	-0.000517676	0.000190463
		2144.45	-0.000232506	0.000533454	0.00111	0.00107	-0.000515856	0.00018264
		2145.42	-0.000232605	0.000534848	0.00111	0.00107	-0.000511983	0.000177237
		2146.38	-0.000230419	0.000535976	0.00111	0.00108	-0.000506589	0.00017432
		2147.35	-0.000226743	0.00053581	0.00112	0.00108	-0.000501327	0.000173127
		2148.31	-0.00022214	0.000533554	0.00112	0.00108	-0.000496892	0.000172729
		2149.28	-0.000217802	0.000528976	0.00111	0.00108	-0.000494145	0.000171569
		2150.24	-0.000213927	0.00052254	0.00111	0.00107	-0.000493318	0.000169547
		2151.2	-0.000210913	0.000515772	0.0011	0.00107	-0.000493715	0.00016663
		2152.17	-0.000208496	0.000510299	0.0011	0.00106	-0.000494244	0.000163614
		2153.13	-0.000206773	0.00050738	0.0011	0.00105	-0.00049431	0.000160995
		2154.1	-0.000206045	0.000507181	0.0011	0.00105	-0.000493516	0.000158973
		2155.06	-0.000206773	0.000508972	0.0011	0.00105	-0.000492225	0.000157117
		2156.03	-0.000209456	0.000511792	0.0011	0.00105	-0.000490769	0.000155228
		2156.99	-0.000213927	0.000514545	0.00111	0.00105	-0.000489346	0.000152609
		2157.95	-0.000219458	0.000516668	0.00111	0.00105	-0.000487261	0.000149891
		2158.92	-0.000224359	0.000519123	0.00112	0.00106	-0.000484216	0.000148466
		2159.88	-0.000227273	0.000522706	0.00112	0.00107	-0.00047892	0.000149659
		2160.85	-0.000227174	0.000528478	0.00113	0.00107	-0.00047101	0.00015483
		2161.81	-0.000223995	0.000536938	0.00114	0.00108	-0.000460385	0.000164111
		2162.78	-0.000218431	0.000547653	0.00114	0.00108	-0.000447741	0.000177171
		2163.74	-0.000211642	0.000559663	0.00115	0.00109	-0.000434104	0.000192286
		2164.7	-0.000204455	0.000571673	0.00115	0.00109	-0.000420069	0.000208364
		2165.67	-0.000197169	0.00058302	0.00115	0.00109	-0.000405868	0.000224375
		2166.63	-0.000189585	0.000593737	0.00115	0.00109	-0.000391435	0.000239625
		2167.6	-0.00018094	0.000604288	0.00116	0.00109	-0.000376174	0.000254146
		2168.56	-0.000170607	0.000615138	0.00117	0.0011	-0.000360117	0.000267806
		2169.53	-0.000158087	0.000626154	0.00118	0.00111	-0.00034353	0.000280139
		2170.49	-0.000144109	0.000637635	0.0012	0.00112	-0.000327142	0.000290517
		2171.45	-0.000129502	0.000648918	0.00121	0.00113	-0.000311812	0.000298243
		2172.42	-0.00011496	0.000659437	0.00123	0.00114	-0.000298203	0.000303183
		2173.38	-0.000101047	0.000668928	0.00124	0.00115	-0.00028625	0.000306068
		2174.35	-8.80945e-05	0.000677457	0.00125	0.00116	-0.000275389	0.000307991
		2175.31	-7.6301e-05	0.000684824	0.00125	0.00117	-0.000265621	0.00031008
		2176.27	-6.61968e-05	0.000690831	0.00125	0.00118	-0.000256713	0.000312865
		2177.24	-5.83783e-05	0.000694647	0.00125	0.00119	-0.00024956	0.000315882
		2178.2	-5.40383e-05	0.000695477	0.00125	0.0012	-0.000245388	0.000317805
		2179.17	-5.40383e-05	0.000692523	0.00125	0.0012	-0.000245222	0.000316711
		2180.13	-5.82457e-05	0.000685786	0.00124	0.0012	-0.000249991	0.000311605
		2181.1	-6.65281e-05	0.000675797	0.00123	0.00121	-0.000259263	0.000301823
		2182.06	-7.75599e-05	0.000664182	0.00122	0.0012	-0.000272276	0.000288826
		2183.02	-8.99827e-05	0.000652701	0.00122	0.0012	-0.000287906	0.000273972
		2183.99	-0.000102902	0.000642148	0.00121	0.00119	-0.00030519	0.000259119
		2184.95	-0.000115854	0.000633322	0.0012	0.00119	-0.000323698	0.000245129
		2185.92	-0.00012927	0.000625657	0.00119	0.00118	-0.000343564	0.000232299
		2186.88	-0.000143347	0.000618456	0.00118	0.00117	-0.000365315	0.000220132
		2187.84	-0.000158617	0.000610957	0.00117	0.00116	-0.000388753	0.000207634
		2188.81	-0.000175045	0.000602961	0.00116	0.00115	-0.000413217	0.000194507
		2189.77	-0.000192135	0.000594633	0.00115	0.00114	-0.000438043	0.00018022
		2190.74	-0.000209456	0.000586338	0.00113	0.00112	-0.000461345	0.00016484
		2191.7	-0.000226511	0.000578209	0.00112	0.00111	-0.000482859	0.00014767
		2192.67	-0.000243301	0.000570014	0.00111	0.0011	-0.000501591	0.000128745
		2193.63	-0.000260091	0.000561222	0.0011	0.00109	-0.000518172	0.000107334
		2194.59	-0.000276846	0.000551502	0.00109	0.00109	-0.000532932	8.32407e-05
		2195.56	-0.000293303	0.000541018	0.00108	0.00108	-0.000545905	5.72594e-05
		2196.52	-0.000308567	0.000530767	0.00107	0.00108	-0.000556825	3.12465e-05
		2197.49	-0.000321381	0.000522407	0.00106	0.00107	-0.00056523	7.45522e-06
		2198.45	-0.000331048	0.00051773	0.00106	0.00107	-0.000570657	-1.15305e-05
		2199.42	-0.000337207	0.00051773	0.00105	0.00106	-0.00057294	-2.43197e-05
		2200.38	-0.000340517	0.00052254	0.00105	0.00106	-0.00057294	-3.05816e-05
		2201.34	-0.000342041	0.000531198	0.00105	0.00106	-0.00057165	-3.12111e-05
		2202.31	-0.000343332	0.000541781	0.00105	0.00106	-0.00057026	-2.80968e-05
		2203.27	-0.000344755	0.000552796	0.00105	0.00106	-0.000568771	-2.25637e-05
		2204.24	-0.000345914	0.000563113	0.00105	0.00105	-0.000566686	-1.5639e-05
		2205.2	-0.000345815	0.000572304	0.00106	0.00106	-0.000563112	-7.38883e-06
		2206.17	-0.000342901	0.000580532	0.00106	0.00106	-0.000556461	2.717e-06
		2207.13	-0.000335882	0.000588495	0.00107	0.00106	-0.000545739	1.48443e-05
		2208.09	-0.000324692	0.000596325	0.00108	0.00107	-0.00053141	2.89601e-05
		2209.06	-0.000310057	0.000604122	0.00109	0.00108	-0.000514102	4.42362e-05
		2210.02	-0.000293402	0.000612185	0.00111	0.00109	-0.000495237	6.0043e-05
		2210.99	-0.000276217	0.000620281	0.00112	0.00109	-0.000476339	7.5751e-05
		2211.95	-0.000259461	0.00062924	0.00113	0.0011	-0.000458101	9.1791e-05
		2212.91	-0.000243633	0.000639693	0.00114	0.00111	-0.000440459	0.000109058
		2213.88	-0.000228664	0.000652336	0.00115	0.00112	-0.000423512	0.00012848
		2214.84	-0.000213927	0.000667169	0.00116	0.00112	-0.00040696	0.00015062
		2215.81	-0.000198593	0.000683961	0.00118	0.00113	-0.000390971	0.000175116
		2216.77	-0.000182762	0.000701517	0.00119	0.00114	-0.000376207	0.000200806
		2217.74	-0.000165738	0.000718775	0.0012	0.00115	-0.000363295	0.000225934
		2218.7	-0.000147786	0.000735137	0.00122	0.00116	-0.000352668	0.000249671
		2219.66	-0.000128939	0.000750505	0.00123	0.00118	-0.000344292	0.000271486
		2220.63	-0.000109627	0.000765374	0.00124	0.00119	-0.000337439	0.000292341
		2221.59	-9.03803e-05	0.000780577	0.00125	0.00121	-0.000331148	0.000313992
		2222.56	-7.22262e-05	0.000796676	0.00127	0.00122	-0.000324692	0.000337336
		2223.52	-5.5761e-05	0.000814104	0.00129	0.00124	-0.000316712	0.000363599
		2224.49	-4.12499e-05	0.000832628	0.00131	0.00127	-0.000306282	0.000392915
		2225.45	-2.8163e-05	0.000852613	0.00133	0.00129	-0.000292111	0.000425517
		2226.41	-1.42805e-05	0.00087489	0.00135	0.00132	-0.000271912	0.000461405
		2227.38	3.21401e-06	0.000901817	0.00138	0.00135	-0.000243467	0.00050237
		2228.34	2.73364e-05	0.000935818	0.00142	0.00138	-0.000204091	0.000550075
		2229.31	6.16668e-05	0.000980183	0.00146	0.00143	-0.000151727	0.00060744
		2230.27	0.00010803	0.00104	0.00152	0.00148	-8.5378e-05	0.00067676
		2231.24	0.000166994	0.00111	0.00159	0.00154	-5.36768e-06	0.000759732
		2232.2	0.00023757	0.00119	0.00167	0.00162	8.64553e-05	0.000856464
		2233.16	0.000318336	0.00129	0.00176	0.0017	0.000187878	0.000966136
		2234.13	0.000406347	0.00139	0.00186	0.00179	0.00029559	0.00109
		2235.09	0.000498887	0.0015	0.00196	0.00189	0.000406612	0.00121
		2236.06	0.00059241	0.00161	0.00206	0.00199	0.000517265	0.00134
		2237.02	0.000683264	0.00171	0.00216	0.00208	0.000623765	0.00147
		2237.99	0.000766835	0.00181	0.00225	0.00217	0.000721928	0.00159
		2238.95	0.000838636	0.00189	0.00232	0.00224	0.000807664	0.00169
		2239.91	0.000894446	0.00195	0.00238	0.0023	0.000876816	0.00177
		2240.88	0.000931335	0.002	0.00242	0.00234	0.000926554	0.00182
		2241.84	0.000947673	0.00202	0.00244	0.00236	0.000955476	0.00185
		2242.81	0.000944053	0.00201	0.00244	0.00235	0.000963911	0.00185
		2243.77	0.000922403	0.00199	0.00242	0.00233	0.00095365	0.00183
		2244.74	0.00088578	0.00194	0.00238	0.0023	0.000926753	0.00179
		2245.7	0.000837342	0.00188	0.00234	0.00225	0.000885847	0.00173
		2246.66	0.000780477	0.00181	0.00228	0.00219	0.000833192	0.00166
		2247.63	0.000717779	0.00173	0.00222	0.00212	0.000770885	0.00158
		2248.59	0.000651705	0.00165	0.00215	0.00204	0.000701285	0.00149
		2249.56	0.000584945	0.00157	0.00208	0.00197	0.00062715	0.0014
		2250.52	0.000519355	0.00149	0.002	0.00189	0.00055107	0.00131
		2251.49	0.000457325	0.00141	0.00193	0.00181	0.000476331	0.00122
		2252.45	0.000400079	0.00134	0.00187	0.00174	0.000405253	0.00113
		2253.41	0.000348047	0.00128	0.00181	0.00168	0.000339359	0.00105
		2254.38	0.000301459	0.00122	0.00175	0.00162	0.000279012	0.00097746
		2255.34	0.000259418	0.00117	0.0017	0.00156	0.000224342	0.000911346
		2256.31	0.000221558	0.00113	0.00165	0.00152	0.000174419	0.000853111
		2257.27	0.000187546	0.00109	0.00161	0.00147	0.000128944	0.00080222
		2258.23	0.000157714	0.00105	0.00158	0.00144	8.80792e-05	0.000758404
		2259.2	0.000132126	0.00102	0.00154	0.00141	5.17584e-05	0.000721198
		2260.16	0.000110284	0.000992072	0.00152	0.00138	1.98146e-05	0.000690034
		2261.13	9.20893e-05	0.000969125	0.0015	0.00137	-8.21716e-06	0.000664381
		2262.09	7.61156e-05	0.00095003	0.00148	0.00135	-3.34972e-05	0.000643011
		2263.05	6.16006e-05	0.000933427	0.00147	0.00134	-5.69868e-05	0.000624595
		2264.02	4.80139e-05	0.000918718	0.00145	0.00133	-7.93157e-05	0.000607706
		2264.98	3.52892e-05	0.000905337	0.00144	0.00132	-9.97883e-05	0.00059168
		2265.95	2.46524e-05	0.000893516	0.00142	0.00131	-0.000117411	0.000576584
		2266.91	1.68324e-05	0.000883722	0.00141	0.00131	-0.000130396	0.000562782
		2267.88	1.25911e-05	0.00087655	0.0014	0.0013	-0.000137683	0.000551004
		2268.84	1.15971e-05	0.000872268	0.0014	0.0013	-0.000139074	0.000541715
		2269.8	1.28231e-05	0.000870707	0.00139	0.0013	-0.000136093	0.000534416
		2270.77	1.4281e-05	0.000871106	0.00139	0.0013	-0.00013086	0.000528743
		2271.73	1.4281e-05	0.000872832	0.00139	0.0013	-0.000125593	0.000523701
		2272.7	1.2061e-05	0.000875322	0.00138	0.0013	-0.000122181	0.000518194
		2273.66	7.78657e-06	0.000878011	0.00138	0.00129	-0.000120856	0.000512289
		2274.63	1.95491e-06	0.000880767	0.00138	0.00128	-0.000121751	0.000505522
		2275.59	-4.3074e-06	0.000883058	0.00138	0.00127	-0.000124036	0.00049829
		2276.55	-1.05696e-05	0.000883954	0.00137	0.00126	-0.000127084	0.000490362
		2277.52	-1.67655e-05	0.000882726	0.00137	0.00126	-0.000130959	0.000481771
		2278.48	-2.33589e-05	0.000878177	0.00137	0.00125	-0.000136458	0.000472185
		2279.45	-3.08467e-05	0.000870176	0.00137	0.00124	-0.000144209	0.00046157
		2280.41	-3.93946e-05	0.000859153	0.00136	0.00124	-0.000154874	0.000450691
		2281.38	-4.84393e-05	0.000846637	0.00136	0.00123	-0.000167659	0.000440508
		2282.34	-5.77819e-05	0.000834487	0.00135	0.00123	-0.000181934	0.000432084
		2283.3	-6.70913e-05	0.00082466	0.00134	0.00123	-0.00019601	0.000426479
		2284.27	-7.64004e-05	0.00081832	0.00134	0.00124	-0.00020833	0.000423527
		2285.23	-8.62062e-05	0.00081573	0.00133	0.00124	-0.000218166	0.000422068
		2286.2	-9.69063e-05	0.000816228	0.00133	0.00125	-0.000224955	0.00042084
		2287.16	-0.000108964	0.000818984	0.00132	0.00126	-0.000228465	0.000418287
		2288.12	-0.000121684	0.000822702	0.00131	0.00126	-0.000228962	0.000413842
		2289.09	-0.000133642	0.000826885	0.00131	0.00126	-0.00022628	0.000408072
		2290.05	-0.000143215	0.000831101	0.0013	0.00127	-0.000220815	0.000402467
		2291.02	-0.000149011	0.00083525	0.00129	0.00127	-0.0002129	0.000398686
		2291.98	-0.000150734	0.0008395	0.00128	0.00128	-0.000202832	0.00039862
		2292.95	-0.000148879	0.000843882	0.00127	0.00129	-0.000191572	0.000402865
		2293.91	-0.000144374	0.00084843	0.00126	0.0013	-0.000179351	0.000411587
		2294.88	-0.000138313	0.000853974	0.00126	0.00131	-0.000165837	0.000424157
		2295.84	-0.000130595	0.000861809	0.00125	0.00132	-0.000150005	0.000440177
		2296.8	-0.000120922	0.000873596	0.00124	0.00134	-0.000129965	0.000459812
		2297.77	-0.000107739	0.000891292	0.00124	0.00137	-0.000103532	0.000483496
		2298.73	-8.99165e-05	0.000916327	0.00125	0.0014	-6.91121e-05	0.000512157
		2299.7	-6.67931e-05	0.000949101	0.00126	0.00143	-2.56119e-05	0.000546426
		2300.66	-3.84007e-05	0.00098905	0.00128	0.00147	2.64418e-05	0.000586703
		2301.62	-5.50022e-06	0.00103	0.0013	0.00152	8.62896e-05	0.000632923
		2302.59	3.14453e-05	0.00108	0.00132	0.00158	0.000152609	0.000684757
		2303.55	7.22713e-05	0.00114	0.00134	0.00163	0.000224607	0.000742207
		2304.52	0.000117443	0.00119	0.00137	0.00169	0.000301591	0.000805407
		2305.48	0.000167492	0.00125	0.00139	0.00175	0.000383199	0.000874027
		2306.45	0.000222618	0.00131	0.00142	0.00181	0.000468801	0.000947407
		2307.41	0.000282029	0.00137	0.00146	0.00188	0.000556744	0.00102
		2308.38	0.000343338	0.00143	0.00149	0.00194	0.000645201	0.0011
		2309.34	0.000403661	0.00149	0.00153	0.002	0.000731586	0.00118
		2310.3	0.000460642	0.00155	0.00156	0.00206	0.000814004	0.00125
		2311.27	0.000513085	0.00161	0.00159	0.00211	0.000892155	0.00132
		2312.23	0.000561587	0.00167	0.00162	0.00215	0.000967331	0.00139
		2313.2	0.000608668	0.00172	0.00164	0.0022	0.00104	0.00146
		2314.16	0.000656981	0.00177	0.00167	0.00224	0.00112	0.00153
		2315.12	0.000708619	0.00183	0.00169	0.00229	0.0012	0.00161
		2316.09	0.000763649	0.00189	0.00172	0.00235	0.00128	0.0017
		2317.05	0.000820312	0.00195	0.00175	0.00241	0.00137	0.00179
		2318.02	0.000875488	0.00201	0.00178	0.00247	0.00145	0.00188
		2318.98	0.000926222	0.00207	0.0018	0.00253	0.00154	0.00196
		2319.95	0.000970486	0.00212	0.00183	0.00259	0.00161	0.00204
		2320.91	0.00101	0.00217	0.00185	0.00265	0.00168	0.00211
		2321.87	0.00104	0.00221	0.00187	0.0027	0.00173	0.00217
		2322.84	0.00107	0.00225	0.00189	0.00275	0.00178	0.00222
		2323.8	0.0011	0.00228	0.00191	0.00279	0.00183	0.00227
		2324.77	0.00112	0.0023	0.00192	0.00282	0.00187	0.00231
[truncated: 1,738 more rows]

## Sheet: Supplementary Fig. 6
			Count
		Binding energy (eV)	TIP0	TIP25	TIP50	TIP100	TIP25-W	TIP100-W
		1200	21004.5	18431.7	20883.9	21416.5	18431.7	21416.5
		1199	21537.2	18361.3	20964.3	21165.3	18361.3	21165.3
		1198	21296	18783.5	21014.5	20964.3	18783.5	20964.3
		1197	22029.6	19044.8	21466.8	20944.2	19044.8	20944.2
		1196	22260.8	18632.7	21868.8	21486.9	18632.7	21486.9
		1195	21899	18602.5	21296	22401.5	18602.5	22401.5
		1194	21356.2	18662.8	20693	21567.3	18662.8	21567.3
		1193	21828.6	18843.8	21306	21466.8	18843.8	21466.8
		1192	21627.6	18301	21215.5	21627.6	18301	21627.6
		1191	21476.8	18853.8	21647.7	22250.7	18853.8	22250.7
		1190	22019.5	18823.7	21708	22431.6	18823.7	22431.6
		1189	22059.8	17959.3	21758.2	22079.8	17959.3	22079.8
		1188	22260.8	19034.7	20904	21647.7	19034.7	21647.7
		1187	22803.5	18823.7	20492	22451.7	18823.7	22451.7
		1186	22481.8	19024.7	21436.7	22210.5	19024.7	22210.5
		1185	21637.7	18683	21708	22059.8	18683	22059.8
		1184	21667.8	18793.5	21205.5	21989.4	18793.5	21989.4
		1183	21607.5	18994.5	20904	22713	18994.5	22713
		1182	21808.5	18763.3	21537.2	22341.2	18763.3	22341.2
		1181	21999.5	18461.8	21135.2	22180.3	18461.8	22180.3
		1180	22029.6	19688	21798.5	21989.4	19688	21989.4
		1179	22904	19426.7	21838.7	22079.8	19426.7	22079.8
		1178	22632.6	19265.8	21014.5	21949.2	19265.8	21949.2
		1177	22280.8	19416.6	21064.8	22713	19416.6	22713
		1176	22411.5	19024.7	21718	22662.8	19024.7	22662.8
		1175	22401.5	18873.9	21557.2	22682.8	18873.9	22682.8
		1174	22522	19446.8	21838.7	22260.8	19446.8	22260.8
		1173	21888.9	18994.5	21899	22592.4	18994.5	22592.4
		1172	22863.8	19718.1	22672.8	22642.7	19718.1	22642.7
		1171	23155.2	19537.2	22120	23115	19537.2	23115
		1170	23446.7	19688	21627.6	22843.7	19688	22843.7
		1169	23788.3	19798.5	20883.9	22833.6	19798.5	22833.6
		1168	23728	19607.5	21577.3	23205.5	19607.5	23205.5
		1167	23205.5	19366.3	21095	22572.3	19366.3	22572.3
		1166	22562.2	19607.5	22622.5	22803.5	19607.5	22803.5
		1165	22481.8	20019.6	23145.2	22180.3	20019.6	22180.3
		1164	22914	20291	22391.4	23195.4	20291	23195.4
		1163	22974.3	20622.6	21848.7	23255.7	20622.6	23255.7
		1162	23205.5	19557.3	22783.3	22944.2	19557.3	22944.2
		1161	22713	19919.1	21798.5	22934.1	19919.1	22934.1
		1160	23275.8	20883.9	21788.4	23537.1	20883.9	23537.1
		1159	22622.5	20039.7	22522	23406.5	20039.7	23406.5
		1158	23898.9	19788.5	22280.8	22451.7	19788.5	22451.7
		1157	23587.3	20361.3	22612.5	22512	20361.3	22512
		1156	23185.3	20411.5	22904	24140.1	20411.5	24140.1
		1155	23235.6	19406.5	22843.7	23627.5	19406.5	23627.5
		1154	23175.3	20250.8	22682.8	23828.5	20250.8	23828.5
		1153	23637.6	20079.9	23155.2	22763.2	20079.9	22763.2
		1152	23064.8	19778.4	22954.2	23718	19778.4	23718
		1151	23205.5	20029.7	22984.3	23758.2	20029.7	23758.2
		1150	23748.2	20522.1	22391.4	22843.7	20522.1	22843.7
		1149	23235.6	20572.3	22692.9	23929	20572.3	23929
		1148	23476.8	20672.8	22059.8	23909	20672.8	23909
		1147	23346.2	20039.7	22401.5	24190.3	20039.7	24190.3
		1146	23165.2	20049.8	22793.4	23868.8	20049.8	23868.8
		1145	23265.8	21275.8	22723	23718	21275.8	23718
		1144	24692.8	20682.9	22863.8	23758.2	20682.9	23758.2
		1143	24723	19959.3	23074.8	23989.3	19959.3	23989.3
		1142	24361.2	20693	22451.7	24110	20693	24110
		1141	23818.5	21376.3	22562.2	24522	21376.3	24522
		1140	24612.5	21115	23195.4	24110	21115	24110
		1139	24210.5	20552.2	23275.8	23577.3	20552.2	23577.3
		1138	24331	21285.9	23205.5	24220.5	21285.9	24220.5
		1137	24371.2	21155.2	22783.3	25235.5	21155.2	25235.5
		1136	24652.7	20924.1	22964.2	24542.1	20924.1	24542.1
		1135	24903.9	20863.8	23436.6	25295.8	20863.8	25295.8
		1134	24723	21115	24120	24642.6	21115	24642.6
		1133	24954.2	21125.1	23235.6	24361.2	21125.1	24361.2
		1132	24853.7	21044.7	22934.1	25044.6	21044.7	25044.6
		1131	24612.5	21456.8	23708	25326	21456.8	25326
		1130	24361.2	21115	22883.8	25426.5	21115	25426.5
		1129	24441.6	21215.5	22853.7	24883.8	21215.5	24883.8
		1128	24421.5	20994.5	23537.1	25185.3	20994.5	25185.3
		1127	23295.9	21607.5	23969.2	24823.5	21607.5	24823.5
		1126	23587.3	21888.9	24019.5	25316	21888.9	25316
		1125	24009.5	21627.6	23396.4	24512	21627.6	24512
		1124	24783.3	21617.5	23004.5	25014.5	21617.5	25014.5
		1123	25466.7	22019.5	23215.5	25617.5	22019.5	25617.5
		1122	24944.1	21899	23597.4	25024.5	21899	25024.5
		1121	24029.5	20682.9	24190.3	25125	20682.9	25125
		1120	24049.7	20411.5	23888.8	25426.5	20411.5	25426.5
		1119	24793.3	21919	23788.3	26039.5	21919	26039.5
		1118	25074.8	21828.6	22984.3	25557.2	21828.6	25557.2
		1117	24672.8	21446.7	23135.1	25758.2	21446.7	25758.2
		1116	24532	21577.3	23607.5	25697.8	21577.3	25697.8
		1115	24391.3	21687.9	23848.7	25305.9	21687.9	25305.9
		1114	24994.3	21798.5	23145.2	26160.2	21798.5	26160.2
		1113	24994.3	21848.7	23386.3	25506.9	21848.7	25506.9
		1112	25195.3	22331.1	23969.2	25316	22331.1	25316
		1111	24431.5	22371.3	24441.6	25215.5	22371.3	25215.5
		1110	24562.2	22019.5	24582.3	25587.3	22019.5	25587.3
		1109	24783.3	22301	23788.3	25537	22301	25537
		1108	25125	21537.2	23657.7	25557.2	21537.2	25557.2
		1107	25316	20883.9	24210.5	25828.5	20883.9	25828.5
		1106	25346.1	21878.8	24250.7	26029.5	21878.8	26029.5
		1105	25336	21969.3	24411.5	25818.5	21969.3	25818.5
		1104	24914	22863.8	23627.5	25939	22863.8	25939
		1103	25195.3	22672.8	23858.7	25436.5	22672.8	25436.5
		1102	25235.5	22602.5	23336.1	26029.5	22602.5	26029.5
		1101	24924	21888.9	23597.4	25537	21888.9	25537
		1100	24803.4	21547.2	23406.5	24914	21547.2	24914
		1099	25034.5	21597.5	23044.7	25456.7	21597.5	25456.7
		1098	23868.8	21306	23687.8	24160.2	21306	24160.2
		1097	24200.4	21758.2	22934.1	24542.1	21758.2	24542.1
		1096	23476.8	21366.3	22783.3	24381.3	21366.3	24381.3
		1095	24009.5	20512	23195.4	24049.7	20512	24049.7
		1094	23275.8	19999.5	22290.9	23145.2	19999.5	23145.2
		1093	23386.3	20431.7	22130.1	22924	20431.7	22924
		1092	23396.4	20260.8	21899	22974.3	20260.8	22974.3
		1091	23255.7	20904	22049.7	23798.4	20904	23798.4
		1090	23316	20572.3	22954.2	23416.5	20572.3	23416.5
		1089	22361.2	21235.7	21979.3	23235.6	21235.7	23235.6
		1088	22632.6	20894	21657.8	22994.4	20894	22994.4
		1087	23436.6	20582.4	22200.5	23426.5	20582.4	23426.5
		1086	22934.1	20693	22411.5	23697.9	20693	23697.9
		1085	23557.2	20411.5	22200.5	23517	20411.5	23517
		1084	23356.2	20853.8	22552.2	24059.7	20853.8	24059.7
		1083	23778.3	20572.3	22210.5	24331	20572.3	24331
		1082	23004.5	20411.5	22401.5	23677.8	20411.5	23677.8
		1081	23165.2	19708	23074.8	23888.8	19708	23888.8
		1080	23486.8	21014.5	22904	23657.7	21014.5	23657.7
		1079	23446.7	20853.8	22552.2	22893.9	20853.8	22893.9
		1078	23687.8	20974.3	22421.5	24150.2	20974.3	24150.2
		1077	23456.7	21024.6	22280.8	24230.5	21024.6	24230.5
		1076	23507	20532.2	22542.2	23476.8	20532.2	23476.8
		1075	24471.8	20582.4	23356.2	23657.7	20582.4	23657.7
		1074	23607.5	21135.2	22954.2	23818.5	21135.2	23818.5
		1073	23346.2	21919	22612.5	23798.4	21919	23798.4
		1072	24280.8	20924.1	22863.8	23456.7	20924.1	23456.7
		1071	23587.3	20743.2	23456.7	23758.2	20743.2	23758.2
		1070	23949.2	21105	23396.4	23999.4	21105	23999.4
		1069	23768.2	21597.5	22401.5	24733	21597.5	24733
		1068	23677.8	21858.8	22753.2	24280.8	21858.8	24280.8
		1067	24009.5	20773.3	23044.7	24361.2	20773.3	24361.2
		1066	24572.2	21808.5	23416.5	24562.2	21808.5	24562.2
		1065	23959.2	21818.5	23446.7	24049.7	21818.5	24049.7
		1064	24029.5	21667.8	23547.2	24853.7	21667.8	24853.7
		1063	25295.8	21034.7	23687.8	24803.4	21034.7	24803.4
		1062	24200.4	20783.4	23396.4	25024.5	20783.4	25024.5
		1061	24461.7	20883.9	23356.2	24984.3	20883.9	24984.3
		1060	24170.2	21647.7	23748.2	23969.2	21647.7	23969.2
		1059	24351.2	21929.1	24481.8	24501.9	21929.1	24501.9
		1058	24522	21255.8	24069.8	25567.2	21255.8	25567.2
		1057	24331	21959.2	23446.7	24431.5	21959.2	24431.5
		1056	24230.5	21486.9	23466.8	24421.5	21486.9	24421.5
		1055	24863.7	21517	23356.2	25064.7	21517	25064.7
		1054	24321	22110	23255.7	25466.7	22110	25466.7
		1053	24300.9	21899	23547.2	25557.2	21899	25557.2
		1052	24954.2	21486.9	23637.6	24883.8	21486.9	24883.8
		1051	24723	21999.5	23486.8	25517	21999.5	25517
		1050	25486.8	22029.6	23607.5	25969.2	22029.6	25969.2
		1049	25115	21416.5	24270.8	25496.8	21416.5	25496.8
		1048	24692.8	22270.8	24029.5	24542.1	22270.8	24542.1
		1047	25235.5	21768.3	23728	24964.2	21768.3	24964.2
		1046	25155.2	22079.8	24150.2	24813.5	22079.8	24813.5
		1045	24692.8	22089.9	23788.3	24823.5	22089.9	24823.5
		1044	25888.8	22401.5	23989.3	25406.4	22401.5	25406.4
		1043	26290.8	22421.5	24039.6	26059.7	22421.5	26059.7
		1042	26049.6	22230.6	24692.8	25496.8	22230.6	25496.8
		1041	25466.7	21858.8	24481.8	25024.5	21858.8	25024.5
		1040	25396.3	22311	24602.4	25647.6	22311	25647.6
		1039	26421.5	23667.8	24381.3	25878.8	23667.8	25878.8
		1038	26170.2	22984.3	24120	25919	22984.3	25919
		1037	26120	23064.8	24512	26180.2	23064.8	26180.2
		1036	25034.5	22431.6	24150.2	25687.8	22431.6	25687.8
		1035	25456.7	22562.2	24512	26501.8	22562.2	26501.8
		1034	25316	22351.2	24713	26049.6	22351.2	26049.6
		1033	24843.6	22934.1	24321	26391.3	22934.1	26391.3
		1032	26009.4	22703	23939.1	26089.8	22703	26089.8
		1031	25637.5	22753.2	24491.8	26210.4	22753.2	26210.4
		1030	26321	22321	24130	25999.3	22321	25999.3
		1029	26562.2	22763.2	24140.1	26300.8	22763.2	26300.8
		1028	26371.2	23597.4	24974.2	25888.8	23597.4	25888.8
		1027	26220.5	22552.2	25577.2	26451.6	22552.2	26451.6
		1026	26652.6	22652.7	25517	26522	22652.7	26522
		1025	27024.5	22853.7	24632.5	26421.5	22853.7	26421.5
		1024	27135	23507	25667.7	26009.4	23507	26009.4
		1023	27125	23456.7	25868.7	26300.8	23456.7	26300.8
		1022	26924	22954.2	25687.8	26652.6	22954.2	26652.6
		1021	27185.2	23637.6	25858.7	26250.6	23637.6	26250.6
		1020	26954.1	23617.5	26240.5	26401.3	23617.5	26401.3
		1019	27255.6	23919	26893.8	27185.2	23919	27185.2
		1018	27607.3	24140.1	26170.2	27617.4	24140.1	27617.4
		1017	27607.3	24713	25929	26823.5	24713	26823.5
		1016	26994.3	24089.8	25567.2	27074.7	24089.8	27074.7
		1015	27697.8	23517	25728	27547	23517	27547
		1014	27647.5	23054.7	26391.3	27808.3	23054.7	27808.3
		1013	27516.9	23939.1	25145.1	27245.5	23939.1	27245.5
		1012	28049.5	24371.2	25667.7	27396.3	24371.2	27396.3
		1011	27818.4	23868.8	25064.7	27285.8	23868.8	27285.8
		1010	27717.9	23788.3	25155.2	28089.8	23788.3	28089.8
		1009	26873.7	23687.8	25245.6	27205.3	23687.8	27205.3
		1008	27054.6	23828.5	25959.2	27265.7	23828.5	27265.7
		1007	27235.5	23979.3	25707.9	27074.7	23979.3	27074.7
		1006	27738	24391.3	26140	27255.6	24391.3	27255.6
		1005	27778.2	24099.9	25949.1	27506.8	24099.9	27506.8
		1004	27959.1	23476.8	26310.9	28230.5	23476.8	28230.5
		1003	27064.7	23939.1	26562.2	28692.8	23939.1	28692.8
		1002	28481.7	25125	27426.5	29858.5	25125	29858.5
		1001	29396.2	24863.7	26883.8	29366.1	24863.7	29366.1
		1000	29526.9	25557.2	27004.3	29496.8	25557.2	29496.8
		999	29396.2	25738	28039.5	29396.2	25738	29396.2
		998	29526.9	26029.5	27577.2	29677.7	26029.5	29677.7
		997	29305.8	24853.7	26733	29346	24853.7	29346
		996	30019.3	26150.1	26994.3	29185.2	26150.1	29185.2
		995	30280.7	25316	27788.2	29235.5	25316	29235.5
		994	29014.3	24763.2	27567.2	28964.1	24763.2	28964.1
		993	28501.8	24471.8	27376.2	28341	24471.8	28341
		992	29456.5	24069.8	26843.5	28341	24069.8	28341
		991	28803.3	24421.5	26632.5	27929	24421.5	27929
		990	27959.1	23858.7	26331	28290.8	23858.7	28290.8
		989	28170.2	23828.5	26120	27034.5	23828.5	27034.5
		988	27054.6	23416.5	25617.5	27285.8	23416.5	27285.8
		987	27476.7	23135.1	25426.5	27245.5	23135.1	27245.5
		986	27064.7	23245.7	24481.8	26120	23245.7	26120
		985	26662.7	23446.7	24723	25868.7	23446.7	25868.7
		984	26120	22803.5	24702.9	26431.5	22803.5	26431.5
		983	26944	22662.8	24823.5	27064.7	22662.8	27064.7
		982	27145	23697.9	25155.2	27285.8	23697.9	27285.8
		981	27597.3	24240.6	25245.6	27808.3	24240.6	27808.3
		980	28421.4	24170.2	26140	28260.6	24170.2	28260.6
		979	29436.5	25014.5	26642.5	28491.8	25014.5	28491.8
		978	30210.3	25597.3	26501.8	30019.3	25597.3	30019.3
		977	30933.9	27165.2	28220.4	31134.9	27165.2	31134.9
		976	31366	28421.4	28853.5	31637.4	28421.4	31637.4
		975	32250.5	28079.7	29034.5	32903.7	28079.7	32903.7
		974	31898.7	27265.7	29898.8	32099.7	27265.7	32099.7
		973	32039.4	27064.7	29406.3	32059.5	27064.7	32059.5
		972	32039.4	27255.6	28712.8	30210.3	27255.6	30210.3
		971	30140	25446.6	28250.5	29185.2	25446.6	29185.2
		970	29748	25547.1	28140	28923.9	25547.1	28923.9
		969	28632.5	24361.2	26843.5	29094.8	24361.2	29094.8
		968	27416.4	23195.4	26270.7	27305.8	23195.4	27305.8
		967	26280.8	21818.5	25014.5	25024.5	21818.5	25024.5
		966	24843.6	20783.4	23567.2	24160.2	20783.4	24160.2
		965	23637.6	19858.8	22793.4	22491.9	19858.8	22491.9
		964	22753.2	19064.8	21195.5	21657.8	19064.8	21657.8
		963	20693	19004.5	20763.3	21476.8	19004.5	21476.8
		962	21637.7	18361.3	20160.3	20894	18361.3	20894
		961	21557.2	17778.5	20029.7	21406.5	17778.5	21406.5
		960	20833.7	18301	19909	20682.9	18301	20682.9
		959	21326.1	17858.8	19376.4	20853.8	17858.8	20853.8
		958	20964.3	18622.7	19356.3	20813.5	18622.7	20813.5
		957	20311	18351.3	19165.3	21074.8	18351.3	21074.8
		956	21145.2	17868.9	19366.3	20894	17868.9	20894
		955	21537.2	18461.8	19667.8	20803.5	18461.8	20803.5
		954	21255.8	18502	19507	20662.8	18502	20662.8
		953	21125.1	18019.7	18994.5	20823.6	18019.7	20823.6
		952	20914	17899	19275.9	21054.8	17899	21054.8
		951	21235.7	18351.3	19356.3	21084.9	18351.3	21084.9
		950	20833.7	18421.7	19999.5	20994.5	18421.7	20994.5
		949	20441.7	18632.7	19426.7	21155.2	18632.7	21155.2
		948	21004.5	17547.3	19718.1	20934.2	17547.3	20934.2
		947	20331.2	18381.5	19868.8	20894	18381.5	20894
		946	20341.2	18753.3	19567.3	20783.4	18753.3	20783.4
		945	21175.3	18662.8	19346.2	20783.4	18662.8	20783.4
		944	21235.7	18110.1	19778.4	21637.7	18110.1	21637.7
		943	21034.7	18130.2	19808.5	20974.3	18130.2	20974.3
		942	20733.2	18441.8	19487	21728.1	18441.8	21728.1
		941	21175.3	18612.6	19838.7	21326.1	18612.6	21326.1
		940	20813.5	18441.8	19858.8	21466.8	18441.8	21466.8
		939	21296	18703	20200.5	21014.5	18703	21014.5
		938	21306	18361.3	20200.5	21245.7	18361.3	21245.7
		937	21647.7	18321.2	19939.2	21155.2	18321.2	21155.2
		936	21386.4	18803.5	18984.5	21919	18803.5	21919
		935	21899	18904	20079.9	22421.5	18904	22421.5
		934	21255.8	19155.3	19728.2	21798.5	19155.3	21798.5
		933	20984.4	18029.7	19647.8	22562.2	18029.7	22562.2
		932	21497	18180.5	19999.5	21235.7	18180.5	21235.7
		931	21838.7	18401.5	19999.5	21848.7	18401.5	21848.7
		930	21426.6	19014.6	19718.1	21758.2	19014.6	21758.2
		929	21969.3	18994.5	19838.7	22029.6	18994.5	22029.6
		928	21758.2	18793.5	20230.7	21255.8	18793.5	21255.8
		927	20924.1	18773.4	20210.5	21888.9	18773.4	21888.9
		926	22019.5	18391.5	20341.2	21728.1	18391.5	21728.1
		925	21316	18502	20682.9	21376.3	18502	21376.3
		924	21637.7	19004.5	20220.6	21426.6	19004.5	21426.6
		923	22190.4	18753.3	20391.5	21838.7	18753.3	21838.7
		922	22220.5	18803.5	20351.2	21497	18803.5	21497
		921	21798.5	18994.5	20632.7	22100	18994.5	22100
		920	21828.6	18542.2	19718.1	21728.1	18542.2	21728.1
		919	22441.7	18924.2	20481.9	21527.1	18924.2	21527.1
		918	21798.5	19085	20351.2	21677.8	19085	21677.8
		917	22270.8	19587.5	20592.5	21979.3	19587.5	21979.3
		916	21848.7	19738.2	20059.8	22703	19738.2	22703
		915	21848.7	19115.1	20532.2	22431.6	19115.1	22431.6
		914	21929.1	19165.3	21115	21507	19165.3	21507
		913	21748.2	18622.7	20260.8	21135.2	18622.7	21135.2
		912	21436.7	19336.2	20773.3	21758.2	19336.2	21758.2
		911	22069.8	18773.4	20813.5	22160.2	18773.4	22160.2
		910	21406.5	19597.5	20924.1	21838.7	19597.5	21838.7
		909	21698	19798.5	21135.2	22039.7	19798.5	22039.7
		908	22321	19838.7	20773.3	22904	19838.7	22904
		907	22743.2	18954.3	20743.2	22783.3	18954.3	22783.3
		906	21698	18843.8	20582.4	22351.2	18843.8	22351.2
		905	21728.1	19446.8	20622.6	22753.2	19446.8	22753.2
		904	22552.2	19014.6	20954.2	22220.5	19014.6	22220.5
		903	22089.9	19647.8	20502	22311	19647.8	22311
		902	22069.8	18843.8	21084.9	21979.3	18843.8	21979.3
		901	22361.2	19587.5	21155.2	23125	19587.5	23125
		900	21748.2	19547.2	21416.5	22481.8	19547.2	22481.8
		899	22552.2	20009.5	20210.5	22160.2	20009.5	22160.2
		898	22220.5	19677.9	20642.7	21818.5	19677.9	21818.5
		897	22110	19788.5	20934.2	22401.5	19788.5	22401.5
		896	22451.7	19406.5	20733.2	22602.5	19406.5	22602.5
		895	22220.5	19909	21919	22763.2	19909	22763.2
		894	22602.5	20441.7	21587.4	22733.1	20441.7	22733.1
		893	22602.5	20019.6	21396.5	22391.4	20019.6	22391.4
		892	21979.3	20270.8	21527.1	22682.8	20270.8	22682.8
		891	22381.3	20713	21296	22713	20713	22713
		890	21959.2	20260.8	21084.9	22512	20260.8	22512
		889	22461.8	19848.8	20823.6	22250.7	19848.8	22250.7
		888	22562.2	19979.4	20954.2	22793.4	19979.4	22793.4
		887	22280.8	19939.2	21607.5	22361.2	19939.2	22361.2
		886	21959.2	19818.6	21838.7	23014.5	19818.6	23014.5
		885	23195.4	19868.8	21999.5	22682.8	19868.8	22682.8
		884	23426.5	19135.2	20331.2	22391.4	19135.2	22391.4
		883	22562.2	19396.5	21275.8	22491.9	19396.5	22491.9
		882	22391.4	20471.8	21517	22873.8	20471.8	22873.8
		881	21989.4	20522.1	21607.5	22733.1	20522.1	22733.1
		880	22602.5	20250.8	20984.4	23165.2	20250.8	23165.2
		879	23496.9	20431.7	21607.5	22160.2	20431.7	22160.2
		878	23195.4	20311	21386.4	22713	20311	22713
		877	23044.7	20049.8	21557.2	22713	20049.8	22713
		876	23125	20371.3	21507	23245.7	20371.3	23245.7
		875	22713	20532.2	21265.8	23064.8	20532.2	23064.8
		874	23074.8	20421.6	21527.1	23406.5	20421.6	23406.5
		873	23496.9	20291	21275.8	23074.8	20291	23074.8
		872	22431.6	19999.5	21758.2	22994.4	19999.5	22994.4
		871	22562.2	19919.1	21527.1	23004.5	19919.1	23004.5
		870	22914	20351.2	21808.5	23356.2	20351.2	23356.2
		869	23255.7	20813.5	21868.8	22994.4	20813.5	22994.4
		868	22582.3	20622.6	21607.5	23155.2	20622.6	23155.2
		867	22863.8	20994.5	21798.5	22914	20994.5	22914
		866	23537.1	20451.8	21597.5	23034.6	20451.8	23034.6
		865	23858.7	19989.5	21607.5	22783.3	19989.5	22783.3
		864	23245.7	20150.2	21698	23064.8	20150.2	23064.8
		863	22873.8	20542.2	21557.2	23275.8	20542.2	23275.8
		862	23888.8	21195.5	21778.3	23436.6	21195.5	23436.6
		861	23637.6	20662.8	21808.5	23507	20662.8	23507
		860	23677.8	20270.8	21999.5	23838.6	20270.8	23838.6
		859	23778.3	20401.5	21919	23617.5	20401.5	23617.5
		858	23547.2	20994.5	21466.8	23014.5	20994.5	23014.5
		857	23667.8	20783.4	22180.3	23888.8	20783.4	23888.8
		856	23738.1	21265.8	21888.9	23677.8	21265.8	23677.8
		855	24110	20461.8	21657.8	23275.8	20461.8	23275.8
		854	23517	20250.8	23064.8	23295.9	20250.8	23295.9
		853	23778.3	20291	22532.1	24230.5	20291	24230.5
		852	24270.8	20562.3	22290.9	23909	20562.3	23909
		851	23919	21316	21888.9	24110	21316	24110
		850	23265.8	21215.5	22431.6	24823.5	21215.5	24823.5
		849	23195.4	20512	21718	24200.4	20512	24200.4
		848	23939.1	20914	22260.8	24481.8	20914	24481.8
		847	23476.8	20843.7	22250.7	23567.2	20843.7	23567.2
		846	23426.5	21738.2	22371.3	24401.4	21738.2	24401.4
		845	23919	21597.5	22893.9	24110	21597.5	24110
		844	23969.2	20723.1	22321	23959.2	20723.1	23959.2
		843	23939.1	20904	23155.2	23858.7	20904	23858.7
		842	23778.3	21476.8	22562.2	24331	21476.8	24331
		841	23718	21095	21698	24381.3	21095	24381.3
		840	24069.8	21064.8	22150.2	23798.4	21064.8	23798.4
		839	24763.2	21667.8	22914	23768.2	21667.8	23768.2
		838	24682.8	21185.4	22220.5	23687.8	21185.4	23687.8
		837	24290.8	21436.7	21969.3	24079.8	21436.7	24079.8
		836	23768.2	21497	22823.5	25054.7	21497	25054.7
		835	24512	21396.5	23426.5	24270.8	21396.5	24270.8
		834	24783.3	21919	22743.2	25426.5	21919	25426.5
		833	24562.2	21466.8	22130.1	24773.2	21466.8	24773.2
		832	24934	21667.8	22301	24331	21667.8	24331
		831	24773.2	22401.5	22733.1	24491.8	22401.5	24491.8
		830	24652.7	21989.4	22562.2	24130	21989.4	24130
		829	25326	21195.5	23014.5	25074.8	21195.5	25074.8
		828	25064.7	20924.1	23768.2	24572.2	20924.1	24572.2
		827	24682.8	22371.3	23416.5	24240.6	22371.3	24240.6
		826	24733	21607.5	22401.5	24944.1	21607.5	24944.1
		825	24341.1	22089.9	22873.8	24522	22089.9	24522
		824	24582.3	22280.8	22843.7	24783.3	22280.8	24783.3
		823	24532	21667.8	22592.4	25074.8	21667.8	25074.8
		822	24813.5	22190.4	23165.2	24944.1	22190.4	24944.1
		821	23808.5	21768.3	22934.1	25255.7	21768.3	25255.7
		820	24351.2	21376.3	23034.6	25104.9	21376.3	25104.9
		819	24512	21888.9	23376.3	24773.2	21888.9	24773.2
		818	25275.8	22100	23105	24532	22100	24532
		817	24160.2	21868.8	22622.5	24351.2	21868.8	24351.2
		816	24572.2	22381.3	23275.8	24903.9	22381.3	24903.9
		815	25054.7	21456.8	22904	25115	21456.8	25115
		814	25537	21718	23577.3	25275.8	21718	25275.8
		813	25326	22029.6	23697.9	25084.8	22029.6	25084.8
		812	25446.6	21878.8	22672.8	24934	21878.8	24934
		811	25185.3	22009.5	22361.2	25014.5	22009.5	25014.5
		810	25034.5	21899	23366.2	25828.5	21899	25828.5
		809	25386.3	22572.3	24220.5	25798.3	22572.3	25798.3
		808	25125	22441.7	22883.8	25215.5	22441.7	25215.5
		807	24893.8	22039.7	23396.4	24954.2	22039.7	24954.2
		806	25738	21486.9	22753.2	25074.8	21486.9	25074.8
		805	25426.5	22160.2	23054.7	25275.8	22160.2	25275.8
		804	25617.5	21919	23295.9	26511.9	21919	26511.9
		803	25366.2	22783.3	23517	25466.7	22783.3	25466.7
		802	25054.7	22150.2	23396.4	24984.3	22150.2	24984.3
		801	25316	21999.5	23215.5	25577.2	21999.5	25577.2
		800	25627.5	22210.5	23306	25577.2	22210.5	25577.2
		799	24903.9	22240.7	22632.6	26109.9	22240.7	26109.9
		798	25527	23215.5	23537.1	25486.8	23215.5	25486.8
		797	25115	22803.5	23255.7	25929	22803.5	25929
		796	25506.9	22381.3	23677.8	24461.7	22381.3	24461.7
		795	25275.8	22843.7	24592.3	25125	22843.7	25125
		794	25356.2	22883.8	22964.2	25919	22883.8	25919
		793	25657.7	23386.3	23295.9	26210.4	23386.3	26210.4
		792	25939	22662.8	23929	25316	22662.8	25316
		791	25346.1	22441.7	24461.7	25185.3	22441.7	25185.3
		790	25446.6	22753.2	24079.8	25185.3	22753.2	25185.3
		789	25858.7	23677.8	23185.3	25697.8	23677.8	25697.8
		788	25014.5	23135.1	23909	26059.7	23135.1	26059.7
		787	25034.5	22351.2	23115	25577.2	22351.2	25577.2
		786	25456.7	23215.5	24079.8	25376.2	23215.5	25376.2
		785	25617.5	23657.7	23888.8	25939	23657.7	25939
		784	25557.2	22290.9	24140.1	25818.5	22290.9	25818.5
		783	25044.6	22883.8	23929	25205.4	22883.8	25205.4
		782	25386.3	22431.6	23426.5	26491.8	22431.6	26491.8
		781	25506.9	22361.2	23024.5	26009.4	22361.2	26009.4
		780	26009.4	22150.2	23527	26481.8	22150.2	26481.8
		779	26763.2	22280.8	23888.8	26099.8	22280.8	26099.8
		778	26200.3	23265.8	24009.5	25989.3	23265.8	25989.3
		777	26190.3	23275.8	23738.1	26150.1	23275.8	26150.1
		776	26934	22662.8	24059.7	25908.9	22662.8	25908.9
		775	26109.9	22642.7	23728	26351.1	22642.7	26351.1
		774	26592.3	22441.7	24140.1	26029.5	22441.7	26029.5
		773	25979.2	22853.7	24522	26180.2	22853.7	26180.2
		772	25597.3	23295.9	24361.2	26501.8	23295.9	26501.8
		771	26471.7	23014.5	24099.9	26180.2	23014.5	26180.2
		770	25908.9	22914	24401.4	26411.4	22914	26411.4
		769	26250.6	23326	24622.5	26371.2	23326	26371.2
		768	26240.5	22813.5	24140.1	25808.4	22813.5	25808.4
		767	26612.4	22813.5	24039.6	25607.4	22813.5	25607.4
		766	26200.3	23858.7	24542.1	26321	23858.7	26321
		765	26331	22944.2	24059.7	26522	22944.2	26522
		764	26210.4	23657.7	24532	26813.4	23657.7	26813.4
		763	26692.8	23748.2	24652.7	26260.7	23748.2	26260.7
		762	26491.8	22904	25074.8	26662.7	22904	26662.7
		761	26682.8	23697.9	24230.5	25748.1	23697.9	25748.1
		760	26341	23486.8	24190.3	26873.7	23486.8	26873.7
		759	26341	23225.5	24140.1	26702.8	23225.5	26702.8
		758	26130	23537.1	24240.6	25999.3	23537.1	25999.3
		757	27295.8	23185.3	24120	27044.5	23185.3	27044.5
		756	26984.2	23245.7	24280.8	27084.8	23245.7	27084.8
		755	26471.7	24290.8	24622.5	27155.1	24290.8	27155.1
		754	25949.1	23959.2	24994.3	26803.3	23959.2	26803.3
		753	26592.3	23647.7	24552.2	27114.9	23647.7	27114.9
		752	26039.5	23828.5	24602.4	26632.5	23828.5	26632.5
		751	26783.2	23637.6	25115	26612.4	23637.6	26612.4
		750	26532	24180.3	24331	27356.1	24180.3	27356.1
		749	26401.3	24843.6	25547.1	27135	24843.6	27135
		748	26984.2	23858.7	25718	27225.5	23858.7	27225.5
		747	26773.2	23808.5	25074.8	27084.8	23808.5	27084.8
		746	26481.8	23708	24592.3	26984.2	23708	26984.2
		745	26893.8	23798.4	25084.8	26712.9	23798.4	26712.9
		744	26803.3	24099.9	24893.8	27617.4	24099.9	27617.4
		743	26150.1	23547.2	24160.2	27516.9	23547.2	27516.9
		742	27366.2	23607.5	24984.3	27155.1	23607.5	27155.1
		741	27114.9	24803.4	25034.5	27275.7	24803.4	27275.7
		740	27989.2	24140.1	25064.7	27305.8	24140.1	27305.8
		739	26592.3	23728	25275.8	27738	23728	27738
		738	26572.2	23969.2	25316	27527	23969.2	27527
		737	26622.5	24682.8	25738	27567.2	24682.8	27567.2
		736	26682.8	24431.5	24863.7	27808.3	24431.5	27808.3
		735	26441.5	24371.2	24682.8	27798.3	24371.2	27798.3
		734	26954.1	24210.5	25667.7	27939	24210.5	27939
		733	26723	24702.9	25165.2	27547	24702.9	27547
		732	27024.5	24542.1	25125	26964.2	24542.1	26964.2
		731	27768.2	24622.5	25044.6	27074.7	24622.5	27074.7
		730	26803.3	24773.2	25436.5	27818.4	24773.2	27818.4
		729	27014.4	24793.3	24914	27466.7	24793.3	27466.7
		728	27346	24934	24954.2	28029.5	24934	28029.5
		727	26863.7	24381.3	25476.8	28089.8	24381.3	28089.8
		726	28009.3	23979.3	25919	28511.8	23979.3	28511.8
		725	27667.7	24522	25888.8	27838.5	24522	27838.5
		724	28049.5	23758.2	25999.3	26944	23758.2	26944
		723	27687.8	24411.5	25386.3	27557.1	24411.5	27557.1
		722	27798.3	25054.7	26522	28089.8	25054.7	28089.8
		721	27185.2	24592.3	26150.1	27959.1	24592.3	27959.1
		720	26984.2	24300.9	25456.7	27989.2	24300.9	27989.2
		719	27516.9	24240.6	25697.8	27838.5	24240.6	27838.5
		718	27848.5	24924	25356.2	27516.9	24924	27516.9
		717	28089.8	24893.8	26310.9	27828.5	24893.8	27828.5
		716	26863.7	24481.8	26130	27406.3	24481.8	27406.3
		715	27034.5	24863.7	26250.6	28481.7	24863.7	28481.7
		714	27064.7	25014.5	25466.7	27929	25014.5	27929
		713	28210.3	24059.7	25456.7	27818.4	24059.7	27818.4
		712	28019.4	24793.3	26240.5	27486.8	24793.3	27486.8
		711	27647.5	24893.8	25597.3	28180.2	24893.8	28180.2
		710	27396.3	24160.2	25929	28029.5	24160.2	28029.5
		709	28270.7	24361.2	26451.6	27275.7	24361.2	27275.7
		708	28119.9	24803.4	25707.9	27888.8	24803.4	27888.8
		707	28712.8	24823.5	26059.7	27999.3	24823.5	27999.3
		706	27959.1	24974.2	25577.2	27788.2	24974.2	27788.2
		705	27677.7	25607.4	25366.2	28230.5	25607.4	28230.5
		704	28421.4	24582.3	24883.8	28511.8	24582.3	28511.8
		703	27707.8	25084.8	25627.5	28642.5	25084.8	28642.5
		702	27657.6	24843.6	26532	29617.3	24843.6	29617.3
		701	27878.7	24411.5	26009.4	29366.1	24411.5	29366.1
		700	27949	25185.3	26200.3	28270.7	25185.3	28270.7
		699	28069.7	25537	26270.7	28532	25537	28532
		698	28461.6	25255.7	26602.3	29074.7	25255.7	29074.7
		697	28823.4	25094.8	25617.5	28200.3	25094.8	28200.3
		696	28682.7	24713	25868.7	28642.5	24713	28642.5
		695	28532	24883.8	25527	28361.1	24883.8	28361.1
		694	28310.8	24532	25677.8	28089.8	24532	28089.8
		693	28833.5	24522	26140	28270.7	24522	28270.7
		692	28903.8	24632.5	26300.8	28542	24632.5	28542
		691	28793.2	24582.3	26059.7	28712.8	24582.3	28712.8
		690	28421.4	25084.8	26019.5	28903.8	25084.8	28903.8
		689	29878.7	25798.3	26974.2	28923.9	25798.3	28923.9
		688	30140	24763.2	27175.2	29969.1	24763.2	29969.1
		687	29315.8	26250.6	27215.4	29265.6	26250.6	29265.6
		686	29939	25758.2	26120	29104.8	25758.2	29104.8
		685	29275.7	25517	26280.8	29707.8	25517	29707.8
		684	29476.7	26120	26572.2	29999.2	26120	29999.2
		683	29426.4	25858.7	27235.5	29325.9	25858.7	29325.9
		682	29104.8	25718	26954.1	29456.5	25718	29456.5
		681	29557	25667.7	26552.1	28763.1	25667.7	28763.1
		680	29245.5	25908.9	26321	29758	25908.9	29758
		679	28542	25145.1	25848.6	29717.8	25145.1	29717.8
		678	29104.8	24783.3	26934	29456.5	24783.3	29456.5
		677	29195.2	25316	27104.8	29346	25316	29346
		676	28411.3	25838.5	27336	29145	25838.5	29145
		675	29537	26592.3	27145	29325.9	26592.3	29325.9
		674	28672.7	26331	27094.8	29235.5	26331	29235.5
		673	29677.7	25959.2	27667.7	28682.7	25959.2	28682.7
		672	29456.5	26079.8	27044.5	29657.5	26079.8	29657.5
		671	29034.5	25697.8	27466.7	29898.8	25697.8	29898.8
		670	28974.2	25868.7	27265.7	29989.2	25868.7	29989.2
		669	29034.5	26491.8	26823.5	30150	26491.8	30150
		668	29768.1	26682.8	27104.8	29225.4	26682.8	29225.4
		667	30491.7	26290.8	27235.5	29054.5	26290.8	29054.5
		666	29044.5	26321	27195.3	30160	26321	30160
		665	29305.8	26039.5	27567.2	29677.7	26039.5	29677.7
		664	29637.5	25738	26893.8	29587.2	25738	29587.2
		663	29607.3	26150.1	28320.9	28873.7	26150.1	28873.7
		662	29104.8	25848.6	27677.7	29416.3	25848.6	29416.3
		661	30089.7	26964.2	26853.6	29486.7	26964.2	29486.7
		660	29014.3	26883.8	27707.8	29898.8	26883.8	29898.8
		659	29727.9	25969.2	27456.6	29828.4	25969.2	29828.4
		658	29677.7	26230.5	27557.1	30542	26230.5	30542
		657	29537	26009.4	27285.8	30019.3	26009.4	30019.3
		656	29516.8	27024.5	27878.7	29908.8	27024.5	29908.8
		655	29165.1	26210.4	27255.6	29928.9	26210.4	29928.9
		654	30501.8	26200.3	27024.5	28994.2	26200.3	28994.2
		653	30039.5	26300.8	27748	29758	26300.8	29758
		652	29607.3	26592.3	27667.7	30160	26592.3	30160
		651	30190.2	26702.8	28059.6	30019.3	26702.8	30019.3
		650	30109.8	26079.8	27195.3	30290.7	26079.8	30290.7
		649	29838.5	26109.9	27868.7	29748	26109.9	29748
		648	30160	26300.8	28039.5	29858.5	26300.8	29858.5
		647	29155	26170.2	26974.2	29677.7	26170.2	29677.7
		646	29717.8	26954.1	27577.2	29888.7	26954.1	29888.7
		645	29848.5	26712.9	27476.7	29748	26712.9	29748
		644	29677.7	26150.1	28109.8	30351	26150.1	30351
		643	30230.4	26140	27828.5	31094.7	26140	31094.7
		642	30049.5	26411.4	27315.9	30863.5	26411.4	30863.5
		641	29647.5	26542	27567.2	30029.4	26542	30029.4
		640	30642.5	26823.5	27959.1	30371.1	26823.5	30371.1
		639	30240.5	26431.5	27366.2	30984.2	26431.5	30984.2
		638	29145	26783.2	27125	30642.5	26783.2	30642.5
		637	29647.5	27285.8	27989.2	30531.9	27285.8	30531.9
		636	30170.1	27878.7	28331	30994.2	27878.7	30994.2
		635	29989.2	27145	27939	31376.1	27145	31376.1
		634	29888.7	27145	28964.1	31557	27145	31557
		633	30602.2	27235.5	28421.4	31044.5	27235.5	31044.5
		632	31155	27125	28290.8	31004.2	27125	31004.2
		631	30692.7	27939	27617.4	30371.1	27939	30371.1
		630	30552	27376.2	28240.5	30672.6	27376.2	30672.6
		629	30119.8	27506.8	27798.3	31155	27506.8	31155
		628	30411.3	26431.5	27476.7	31064.5	26431.5	31064.5
		627	30984.2	26873.7	28180.2	30753	26873.7	30753
		626	30823.3	26974.2	28883.7	31587.2	26974.2	31587.2
		625	30843.5	26682.8	28733	30833.4	26682.8	30833.4
		624	30622.3	27496.8	27979.2	30069.6	27496.8	30069.6
		623	30773.1	26924	27798.3	30109.8	26924	30109.8
		622	30803.2	27617.4	27939	30220.3	27617.4	30220.3
		621	31295.7	26602.3	28642.5	30471.6	26602.3	30471.6
		620	30562	27165.2	28260.6	30421.3	27165.2	30421.3
		619	30682.7	27145	28471.7	31295.7	27145	31295.7
		618	31235.4	27145	29868.6	31195.2	27145	31195.2
		617	30109.8	27145	29155	31225.3	27145	31225.3
		616	30431.4	27326	29044.5	31275.6	27326	31275.6
		615	31446.5	26733	29044.5	31446.5	26733	31446.5
		614	31667.5	26381.2	28180.2	31376.1	26381.2	31376.1
		613	31979.1	27326	27868.7	31054.5	27326	31054.5
		612	31335.9	27255.6	27989.2	31346	27255.6	31346
		611	32461.5	27728	28873.7	30371.1	27728	30371.1
		610	32170	28200.3	28853.5	30642.5	28200.3	30642.5
		609	31335.9	27758.1	28280.7	31084.7	27758.1	31084.7
		608	31024.3	27647.5	29024.4	31577.1	27647.5	31577.1
		607	31295.7	28019.4	28974.2	32361	28019.4	32361
		606	31677.6	27748	28411.3	31114.8	27748	31114.8
		605	31536.9	27024.5	28712.8	31074.6	27024.5	31074.6
		604	31054.5	27135	29245.5	31506.8	27135	31506.8
		603	31778.1	27687.8	28371.2	31737.9	27687.8	31737.9
		602	30853.5	26873.7	28441.5	31064.5	26873.7	31064.5
		601	31124.8	27145	28944	31557	27145	31557
		600	31798.2	27426.5	29798.2	31305.8	27426.5	31305.8
		599	31989.2	28029.5	29155	30954	28029.5	30954
		598	32310.8	27496.8	28843.5	30964	27496.8	30964
		597	32210.2	27104.8	29185.2	32572	27104.8	32572
		596	31878.6	27396.3	29416.3	31366	27396.3	31366
		595	31647.5	27597.3	29336	31536.9	27597.3	31536.9
		594	32220.3	27587.2	28592.2	32471.5	27587.2	32471.5
		593	32511.8	26934	29024.4	31466.5	26934	31466.5
		592	32230.3	27064.7	29366.1	31627.3	27064.7	31627.3
		591	32652.5	27486.8	29356	31346	27486.8	31346
		590	32421.3	27135	28491.8	31486.7	27135	31486.7
		589	32180.1	26913.9	29838.5	31406.2	26913.9	31406.2
		588	31969	28039.5	29315.8	31858.5	28039.5	31858.5
		587	32672.5	27647.5	29738	32652.5	27647.5	32652.5
		586	32260.5	27527	29627.4	31526.8	27527	31526.8
		585	32531.8	28019.4	30180.2	31265.5	28019.4	31265.5
		584	32421.3	28170.2	30009.3	31134.9	28170.2	31134.9
		583	32270.5	28270.7	30391.2	32280.6	28270.7	32280.6
		582	32069.5	28250.5	29868.6	31979.1	28250.5	31979.1
		581	32833.3	28009.3	29768.1	32300.7	28009.3	32300.7
		580	31969	27888.8	29949	32421.3	27888.8	32421.3
		579	32059.5	27979.2	30089.7	32612.2	27979.2	32612.2
		578	32310.8	28783.2	30732.9	32260.5	28783.2	32260.5
		577	32371	28331	29918.8	31868.5	28331	31868.5
		576	32471.5	28702.8	30682.7	32150	28702.8	32150
		575	33466.5	28622.4	30230.4	32210.2	28622.4	32210.2
		574	32742.9	27557.1	29617.3	32190.2	27557.1	32190.2
		573	33245.4	27898.8	29808.3	31768	27898.8	31768
		572	33657.4	28290.8	30129.9	31888.7	28290.8	31888.7
		571	32833.3	29145	29255.5	32863.5	29145	32863.5
		570	32099.7	27748	29426.4	32371	27748	32371
		569	32813.2	27597.3	29627.4	31486.7	27597.3	31486.7
		568	32632.3	28049.5	29999.2	31165	28049.5	31165
		567	32873.6	27215.4	30079.7	31607.2	27215.4	31607.2
		566	33004.2	27788.2	29104.8	31295.7	27788.2	31295.7
		565	32722.8	27416.4	28290.8	31959	27416.4	31959
		564	32320.8	27828.5	29597.2	32280.6	27828.5	32280.6
		563	32320.8	27516.9	29486.7	32300.7	27516.9	32300.7
		562	32160	27275.7	30612.3	32210.2	27275.7	32210.2
		561	32863.5	28361.1	30240.5	32119.8	28361.1	32119.8
		560	33345.9	28672.7	30230.4	31567	28672.7	31567
		559	34170	28743	30220.3	32190.2	28743	32190.2
		558	33556.9	29165.1	29928.9	33014.2	29165.1	33014.2
		557	34270.5	29928.9	30250.5	32491.7	29928.9	32491.7
		556	34049.4	29456.5	31124.8	33265.5	29456.5	33265.5
		555	34109.7	29024.4	31275.6	32843.4	29024.4	32843.4
		554	34180.1	28662.6	30893.7	33526.8	28662.6	33526.8
		553	34561.9	28934	31547	34200.2	28934	34200.2
		552	34773	29778.2	30662.5	34079.6	29778.2	34079.6
		551	34632.3	29346	30240.5	32481.6	29346	32481.6
		550	34119.8	28944	30501.8	32079.6	28944	32079.6
		549	33265.5	28270.7	30320.8	32009.2	28270.7	32009.2
		548	32351	27014.4	29205.3	31557	27014.4	31557
		547	32692.7	26883.8	28984.2	31376.1	26883.8	31376.1
		546	32230.3	26702.8	28743	31707.8	26702.8	31707.8
		545	31748	27326	29386.2	31165	27326	31165
		544	31647.5	27527	29928.9	30873.6	27527	30873.6
		543	30652.5	25728	28642.5	30582.2	25728	30582.2
		542	30019.3	24662.7	26451.6	28682.7	24662.7	28682.7
		541	29677.7	24029.5	26210.4	28009.3	24029.5	28009.3
		540	28934	24431.5	26300.8	27567.2	24431.5	27567.2
		539	28391.2	24260.7	27215.4	28461.6	24260.7	28461.6
		538	29778.2	24180.3	27084.8	27808.3	24180.3	27808.3
		537	29798.2	25074.8	26803.3	27657.6	25074.8	27657.6
		536	31376.1	25386.3	27908.8	29768.1	25386.3	29768.1
		535	31024.3	26582.2	28401.3	29969.1	26582.2	29969.1
		534	32119.8	25396.3	28612.3	30230.4	25396.3	30230.4
		533	33828.3	26391.3	29607.3	31788.2	26391.3	31788.2
		532	41627.1	29717.8	32089.7	37717.7	29717.8	37717.7
		531	54270	40230.1	39245.2	49687.2	40230.1	49687.2
		530	70450.5	56702.1	53003.7	69576.1	56702.1	69576.1
		529	74902.6	68902.8	68169.1	75696.6	68902.8	75696.6
		528	53214.7	50601.7	59274.9	50380.6	50601.7	50380.6
		527	32150	28381.2	35767.9	29074.7	28381.2	29074.7
		526	26150.1	21959.2	25185.3	24311	21959.2	24311
		525	25396.3	20150.2	23165.2	22773.3	20150.2	22773.3
		524	25014.5	20672.8	22552.2	23074.8	20672.8	23074.8
		523	24210.5	20160.3	22170.3	23285.8	20160.3	23285.8
		522	23939.1	19919.1	22039.7	22381.3	19919.1	22381.3
		521	24733	20301	21899	22381.3	20301	22381.3
		520	24934	19265.8	21788.4	22321	19265.8	22321
		519	24753.2	19818.6	22301	22602.5	19818.6	22602.5
		518	24120	19627.7	22240.7	22491.9	19627.7	22491.9
		517	23909	19597.5	21929.1	22431.6	19597.5	22431.6
		516	24532	19466.8	21838.7	22954.2	19466.8	22954.2
		515	23577.3	19929.2	21858.8	23527	19929.2	23527
		514	24491.8	20190.5	21909	22883.8	20190.5	22883.8
		513	24079.8	20552.2	22029.6	22391.4	20552.2	22391.4
		512	24723	20090	22331.1	22873.8	20090	22873.8
		511	25205.4	20582.4	22542.2	22672.8	20582.4	22672.8
		510	24351.2	20260.8	21838.7	22743.2	20260.8	22743.2
		509	24652.7	19688	22411.5	22361.2	19688	22361.2
		508	24401.4	20260.8	22321	22321	20260.8	22321
		507	24501.9	20009.5	22491.9	22391.4	20009.5	22391.4
		506	24974.2	19718.1	21838.7	21999.5	19718.1	21999.5
		505	25446.6	20371.3	22522	22049.7	20371.3	22049.7
		504	24984.3	19627.7	22180.3	22723	19627.7	22723
		503	24572.2	20079.9	22773.3	23125	20079.9	23125
		502	24632.5	19808.5	22341.2	22471.8	19808.5	22471.8
		501	25185.3	20572.3	22723	22733.1	20572.3	22733.1
		500	24652.7	20803.5	22461.8	23044.7	20803.5	23044.7
		499	24843.6	19999.5	22290.9	22873.8	19999.5	22873.8
		498	25034.5	19929.2	22280.8	22682.8	19929.2	22682.8
		497	25537	19637.7	22210.5	22823.5	19637.7	22823.5
		496	25476.8	19778.4	22471.8	23165.2	19778.4	23165.2
		495	25326	20371.3	23054.7	22843.7	20371.3	22843.7
		494	25245.6	19919.1	22863.8	22632.6	19919.1	22632.6
		493	25295.8	19969.3	22662.8	22019.5	19969.3	22019.5
		492	25466.7	20150.2	22883.8	22893.9	20150.2	22893.9
		491	26361.2	20029.7	23094.9	22863.8	20029.7	22863.8
		490	25165.2	20210.5	22904	23316	20210.5	23316
		489	24582.3	20813.5	22572.3	24019.5	20813.5	24019.5
		488	25316	20582.4	23386.3	23446.7	20582.4	23446.7
		487	25778.2	20823.6	23295.9	22893.9	20823.6	22893.9
		486	26411.4	20190.5	23396.4	23165.2	20190.5	23165.2
		485	25496.8	19768.3	23145.2	23607.5	19768.3	23607.5
		484	24974.2	21084.9	22562.2	22924	21084.9	22924
		483	25476.8	20813.5	23265.8	22733.1	20813.5	22733.1
		482	26451.6	20492	23265.8	23306	20492	23306
		481	24934	20100	22723	22974.3	20100	22974.3
		480	25486.8	20280.9	22662.8	23316	20280.9	23316
		479	25848.6	20391.5	22753.2	23105	20391.5	23105
		478	25888.8	21105	23667.8	22813.5	21105	22813.5
		477	25416.5	20431.7	22592.4	22934.1	20431.7	22934.1
		476	25416.5	20311	22602.5	23728	20311	23728
		475	26411.4	20371.3	22471.8	23406.5	20371.3	23406.5
		474	25788.3	20703	22944.2	23275.8	20703	23275.8
		473	25486.8	20924.1	23064.8	23255.7	20924.1	23255.7
		472	25517	20170.3	22703	23939.1	20170.3	23939.1
		471	26089.8	19929.2	23255.7	24300.9	19929.2	24300.9
		470	26190.3	19848.8	22914	23607.5	19848.8	23607.5
		469	25687.8	19748.2	22954.2	24069.8	19748.2	24069.8
		468	25959.2	20451.8	23446.7	24461.7	20451.8	24461.7
		467	26200.3	21024.6	22743.2	23547.2	21024.6	23547.2
		466	26190.3	20441.7	23356.2	23647.7	20441.7	23647.7
		465	26059.7	20321.1	24009.5	24210.5	20321.1	24210.5
		464	25898.8	20924.1	23356.2	24371.2	20924.1	24371.2
		463	25959.2	21024.6	23637.6	23406.5	21024.6	23406.5
		462	26260.7	20803.5	24049.7	22421.5	20803.5	22421.5
		461	25697.8	19868.8	23567.2	23517	19868.8	23517
		460	25004.4	20542.2	23024.5	23677.8	20542.2	23677.8
		459	25848.6	20250.8	23105	23697.9	20250.8	23697.9
		458	25738	20642.7	23788.3	23476.8	20642.7	23476.8
		457	26702.8	21285.9	23718	23818.5	21285.9	23818.5
		456	26763.2	20863.8	23537.1	23828.5	20863.8	23828.5
		455	26642.5	20592.5	23125	23084.8	20592.5	23084.8
		454	26612.4	20592.5	23336.1	23697.9	20592.5	23697.9
		453	26934	20984.4	22893.9	23647.7	20984.4	23647.7
		452	26471.7	20682.9	23346.2	24532	20682.9	24532
		451	27315.9	21275.8	23145.2	23858.7	21275.8	23858.7
		450	26602.3	20612.5	23758.2	24532	20612.5	24532
		449	26562.2	21004.5	23597.4	23999.4	21004.5	23999.4
		448	26803.3	20883.9	23507	23557.2	20883.9	23557.2
		447	26481.8	20853.8	23728	24441.6	20853.8	24441.6
		446	26491.8	21215.5	23748.2	24602.4	21215.5	24602.4
		445	26401.3	21386.4	23898.9	23798.4	21386.4	23798.4
		444	26833.5	20904	23667.8	23989.3	20904	23989.3
		443	26401.3	20592.5	24049.7	23687.8	20592.5	23687.8
		442	27084.8	21084.9	23295.9	24160.2	21084.9	24160.2
		441	26994.3	20652.8	23939.1	24009.5	20652.8	24009.5
		440	27567.2	21115	22411.5	23919	21115	23919
		439	26883.8	20843.7	22934.1	23356.2	20843.7	23356.2
		438	26974.2	20863.8	23888.8	24190.3	20863.8	24190.3
		437	26542	21376.3	24120	24461.7	21376.3	24461.7
		436	26823.5	21135.2	24381.3	25054.7	21135.2	25054.7
		435	27315.9	20984.4	23969.2	25145.1	20984.4	25145.1
		434	27315.9	20733.2	23828.5	24702.9	20733.2	24702.9
		433	26572.2	21265.8	23898.9	24662.7	21265.8	24662.7
		432	26029.5	21497	24471.8	24029.5	21497	24029.5
		431	26753.1	21758.2	23456.7	24099.9	21758.2	24099.9
		430	26069.7	21215.5	24421.5	23426.5	21215.5	23426.5
		429	26612.4	21185.4	23888.8	23275.8	21185.4	23275.8
		428	27185.2	20793.5	23607.5	23627.5	20793.5	23627.5
		427	27476.7	20693	25125	24311	20693	24311
		426	26391.3	21296	24572.2	24622.5	21296	24622.5
		425	27476.7	21617.5	23768.2	24622.5	21617.5	24622.5
		424	26823.5	21416.5	24290.8	24934	21416.5	24934
		423	27356.1	21426.6	24522	24944.1	21426.6	24944.1
		422	27376.2	22130.1	24019.5	24662.7	22130.1	24662.7
		421	28130	22089.9	24089.8	25416.5	22089.9	25416.5
		420	27537	21888.9	24682.8	24702.9	21888.9	24702.9
		419	27346	21567.3	24522	24009.5	21567.3	24009.5
		418	26612.4	21356.2	24170.2	24532	21356.2	24532
		417	26451.6	20753.2	24099.9	24029.5	20753.2	24029.5
		416	25436.5	20894	23728	23627.5	20894	23627.5
		415	25687.8	20240.7	23195.4	23657.7	20240.7	23657.7
		414	26069.7	20833.7	22682.8	23677.8	20833.7	23677.8
		413	25768.2	20451.8	23466.8	23165.2	20451.8	23165.2
		412	25135	20260.8	23175.3	22632.6	20260.8	22632.6
		411	25074.8	19969.3	23265.8	21949.2	19969.3	21949.2
		410	25034.5	19889	22019.5	21999.5	19889	21999.5
		409	24833.5	19476.9	21758.2	22502	19476.9	22502
		408	24652.7	19185.5	21868.8	22180.3	19185.5	22180.3
		407	25014.5	18914.1	21416.5	22029.6	18914.1	22029.6
		406	25225.5	18954.3	22341.2	21527.1	18954.3	21527.1
		405	25336	18813.6	22130.1	22110	18813.6	22110
		404	25778.2	18823.7	22733.1	22039.7	18823.7	22039.7
		403	25255.7	19235.7	22813.5	22049.7	19235.7	22049.7
		402	25607.4	19024.7	21748.2	21939.2	19024.7	21939.2
		401	24632.5	20100	22019.5	23466.8	20100	23466.8
		400	27496.8	23547.2	23537.1	27537	23547.2	27537
		399	37014.2	31044.5	28662.6	39727.7	31044.5	39727.7
		398	51596.7	44501.4	42109.5	51978.6	44501.4	51978.6
		397	47908.3	39576.9	46511.4	42049.2	39576.9	42049.2
		396	31516.8	24964.2	33396.2	25627.5	24964.2	25627.5
		395	24542.1	18813.6	22863.8	20763.3	18813.6	20763.3
		394	23175.3	18140.2	20713	20331.2	18140.2	20331.2
		393	22713	17597.5	20662.8	20351.2	17597.5	20351.2
		392	23094.9	17818.7	20130.2	19828.7	17818.7	19828.7
		391	22301	17356.3	19979.4	19587.5	17356.3	19587.5
		390	22592.4	16763.4	20260.8	19476.9	16763.4	19476.9
		389	21888.9	17064.9	19989.5	19346.2	17064.9	19346.2
		388	22089.9	17235.8	20411.5	19115.1	17235.8	19115.1
		387	22140.2	17004.6	19919.1	19175.4	17004.6	19175.4
		386	22964.2	17125.2	19959.3	19527.2	17125.2	19527.2
		385	23215.5	17195.5	19768.3	20291	17195.5	20291
		384	22914	17647.8	20371.3	19959.3	17647.8	19959.3
		383	22160.2	17004.6	19999.5	19135.2	17004.6	19135.2
		382	22491.9	16793.5	20311	19165.3	16793.5	19165.3
		381	22451.7	17537.2	20311	19959.3	17537.2	19959.3
		380	22562.2	17848.8	20079.9	20371.3	17848.8	20371.3
		379	22150.2	17497	19858.8	20542.2	17497	20542.2
		378	22833.6	17999.5	20813.5	19919.1	17999.5	19919.1
		377	22451.7	17708.1	21155.2	20431.7	17708.1	20431.7
		376	22843.7	17607.6	20793.5	20522.1	17607.6	20522.1
		375	23537.1	17889	19848.8	20371.3	17889	20371.3
		374	22924	17828.7	20009.5	20773.3	17828.7	20773.3
		373	23004.5	17577.5	21135.2	20230.7	17577.5	20230.7
		372	22662.8	17276	19989.5	19919.1	17276	19919.1
		371	22893.9	18039.8	20069.8	19768.3	18039.8	19768.3
		370	22964.2	18069.9	20592.5	20451.8	18069.9	20451.8
		369	22984.3	18080	20431.7	20441.7	18080	20441.7
		368	22994.4	17929.2	21024.6	20964.3	17929.2	20964.3
		367	22763.2	18401.5	20622.6	20602.5	18401.5	20602.5
		366	23215.5	18110.1	20110	19909	18110.1	19909
		365	23185.3	17708.1	20471.8	19838.7	17708.1	19838.7
		364	23888.8	17949.3	20150.2	19688	17949.3	19688
		363	23436.6	18100	21185.4	20321.1	18100	20321.1
		362	23627.5	18401.5	20843.7	20632.7	18401.5	20632.7
		361	23165.2	18642.8	20682.9	20381.4	18642.8	20381.4
		360	23044.7	17969.4	20522.1	20120.1	17969.4	20120.1
		359	23105	18813.6	21366.3	21074.8	18813.6	21074.8
		358	23567.2	18441.8	21185.4	21185.4	18441.8	21185.4
		357	23517	18542.2	21406.5	21346.2	18542.2	21346.2
		356	24120	17909.1	20843.7	20853.8	17909.1	20853.8
		355	24190.3	17999.5	20833.7	20763.3	17999.5	20763.3
		354	23848.7	18029.7	21768.3	20291	18029.7	20291
		353	23637.6	18471.9	21336.2	21004.5	18471.9	21004.5
		352	23396.4	18924.2	21607.5	21718	18924.2	21718
		351	23476.8	18512.1	21798.5	21748.2	18512.1	21748.2
		350	24190.3	18482	21185.4	20773.3	18482	20773.3
		349	24632.5	18803.5	21848.7	21195.5	18803.5	21195.5
		348	24522	18934.2	21939.2	21054.8	18934.2	21054.8
		347	24441.6	19547.2	21939.2	21657.8	19547.2	21657.8
		346	24682.8	18793.5	22341.2	21245.7	18793.5	21245.7
		345	25265.7	19054.8	22451.7	21878.8	19054.8	21878.8
		344	24783.3	19115.1	21647.7	22311	19115.1	22311
		343	24079.8	18381.5	21788.4	21095	18381.5	21095
		342	23768.2	18672.9	20883.9	21406.5	18672.9	21406.5
		341	23627.5	18672.9	21607.5	21155.2	18672.9	21155.2
		340	23376.3	18582.5	22089.9	21336.2	18582.5	21336.2
		339	23888.8	18833.7	21225.6	21466.8	18833.7	21466.8
		338	23225.5	18471.9	20853.8	21456.8	18471.9	21456.8
		337	23999.4	18100	21235.7	21838.7	18100	21838.7
		336	24210.5	18723.2	21567.3	21245.7	18723.2	21245.7
		335	23848.7	19054.8	21537.2	21476.8	19054.8	21476.8
		334	24321	18471.9	21044.7	21577.3	18471.9	21577.3
		333	24944.1	18793.5	21899	21436.7	18793.5	21436.7
		332	24602.4	19034.7	22703	21567.3	19034.7	21567.3
		331	23627.5	19265.8	22079.8	21296	19265.8	21296
		330	24793.3	18954.3	22100	21084.9	18954.3	21084.9
		329	24009.5	19004.5	21285.9	21708	19004.5	21708
		328	23848.7	19466.8	20783.4	21416.5	19466.8	21416.5
		327	23858.7	19647.8	20471.8	21828.6	19647.8	21828.6
		326	24532	18954.3	21607.5	21024.6	18954.3	21024.6
		325	23426.5	18662.8	21788.4	21306	18662.8	21306
		324	23587.3	18873.9	21205.5	22311	18873.9	22311
		323	23959.2	20270.8	21185.4	21296	20270.8	21296
		322	25024.5	18994.5	21838.7	21105	18994.5	21105
		321	24401.4	19014.6	22130.1	21165.3	19014.6	21165.3
		320	23969.2	18863.8	21848.7	21788.4	18863.8	21788.4
		319	24883.8	19567.3	22401.5	21888.9	19567.3	21888.9
		318	25104.9	19728.2	22089.9	21939.2	19728.2	21939.2
		317	25285.8	19708	22079.8	22321	19708	22321
		316	25446.6	19386.5	22672.8	22652.7	19386.5	22652.7
		315	24903.9	19778.4	22029.6	23155.2	19778.4	23155.2
		314	25305.9	19758.3	22813.5	22863.8	19758.3	22863.8
		313	26210.4	20180.4	22572.3	22924	20180.4	22924
		312	26150.1	20361.3	22733.1	23275.8	20361.3	23275.8
		311	25587.3	21175.3	23265.8	23587.3	21175.3	23587.3
		310	26361.2	21316	23295.9	23949.2	21316	23949.2
		309	26250.6	20944.2	23486.8	23557.2	20944.2	23557.2
		308	26019.5	20863.8	23657.7	23949.2	20863.8	23949.2
		307	25145.1	21054.8	23386.3	24361.2	21054.8	24361.2
		306	25074.8	21396.5	22843.7	24029.5	21396.5	24029.5
		305	25466.7	20341.2	22240.7	22652.7	20341.2	22652.7
		304	25346.1	19487	21567.3	22260.8	19487	22260.8
		303	24170.2	19004.5	21215.5	21316	19004.5	21316
		302	22301	18230.7	20130.2	20461.8	18230.7	20461.8
		301	20853.8	17054.8	19064.8	19145.2	17054.8	19145.2
		300	19487	16180.5	18140.2	18009.6	16180.5	18009.6
		299	18059.8	14934.3	16532.2	16642.8	14934.3	16642.8
		298	17557.3	13155.5	15848.9	15698.1	13155.5	15698.1
		297	17175.5	12994.6	14954.4	14120.2	12994.6	14120.2
		296	16331.2	11818.8	14572.5	13145.4	11818.8	13145.4
		295	15014.7	11135.4	13778.5	12572.5	11135.4	12572.5
		294	15115.2	10783.6	14029.8	12110.2	10783.6	12110.2
		293	16451.8	10653	13989.6	12090.1	10653	12090.1
		292	16652.8	10502.2	14009.7	12200.7	10502.2	12200.7
		291	17095	10823.9	14884	12904.2	10823.9	12904.2
		290	18522.2	11467	15155.4	14431.8	11467	14431.8
		289	20421.6	13426.8	17527.2	15336.3	13426.8	15336.3
		288	21798.5	14552.4	19959.3	18029.7	14552.4	18029.7
		287	27748	20391.5	22723	27165.2	20391.5	27165.2
		286	38592	34019.2	30039.5	44089.3	34019.2	44089.3
		285	45094.3	48430.9	36391.1	61023.6	48430.9	61023.6
		284	65375.2	73666.5	45757.6	89414.8	73666.5	89414.8
		283	105324	91143.4	78993	99334.2	91143.4	99334.2
		282	99957.3	66249.6	101937	61686.9	66249.6	61686.9
		281	45556.6	27004.3	65314.9	19758.3	27004.3	19758.3
		280	11778.6	7165.65	19537.2	5678.25	7165.65	5678.25
		279	4381.8	3417	4713.45	3396.9	3417	3396.9
		278	3195.9	2492.4	3095.4	2623.05	2492.4	2623.05
		277	2592.9	2040.15	2492.4	2361.75	2040.15	2361.75
		276	2391.9	1819.05	2261.25	2030.1	1819.05	2030.1
		275	2241.15	1718.55	1879.35	1999.95	1718.55	1999.95
		274	2010	1728.6	1738.65	1788.9	1728.6	1788.9
		273	1939.65	1547.7	1708.5	1728.6	1547.7	1728.6
		272	2241.15	1658.25	1628.1	1758.75	1658.25	1758.75
		271	1768.8	1447.2	1557.75	1658.25	1447.2	1658.25
		270	1798.95	1597.95	1748.7	1829.1	1597.95	1829.1
		269	2100.45	1557.75	1728.6	1708.5	1557.75	1708.5
		268	1889.4	1537.65	1517.55	1597.95	1537.65	1597.95
		267	2080.35	1608	1577.85	1527.6	1608	1527.6
		266	1899.45	1748.7	1477.35	1648.2	1748.7	1648.2
		265	2050.2	1517.55	1587.9	1497.45	1517.55	1497.45
		264	1698.45	1447.2	1447.2	1638.15	1447.2	1638.15
		263	1809	1306.5	1628.1	1638.15	1306.5	1638.15
		262	1778.85	1427.1	1437.15	1628.1	1427.1	1628.1
		261	1628.1	1547.7	1356.75	1507.5	1547.7	1507.5
		260	1658.25	1537.65	1467.3	1557.75	1537.65	1557.75
		259	1698.45	1608	1557.75	1547.7	1608	1547.7
		258	1809	1487.4	1547.7	1608	1487.4	1608
		257	1688.4	1396.95	1507.5	1738.65	1396.95	1738.65
		256	1829.1	1376.85	1417.05	1748.7	1376.85	1748.7
		255	1879.35	1195.95	1417.05	1748.7	1195.95	1748.7
		254	1819.05	1527.6	1467.3	1628.1	1527.6	1628.1
		253	1839.15	1537.65	1537.65	1648.2	1537.65	1648.2
		252	1819.05	1618.05	1527.6	1738.65	1618.05	1738.65
		251	1819.05	1547.7	1386.9	1658.25	1547.7	1658.25
		250	1859.25	1356.75	1507.5	1497.45	1356.75	1497.45
		249	1638.15	1648.2	1407	1567.8	1648.2	1567.8
		248	1929.6	1527.6	1507.5	1567.8	1527.6	1567.8
		247	1788.9	1417.05	1427.1	1567.8	1417.05	1567.8
		246	1698.45	1326.6	1497.45	1648.2	1326.6	1648.2
		245	1768.8	1497.45	1417.05	1638.15	1497.45	1638.15
		244	1718.55	1336.65	1567.8	1628.1	1336.65	1628.1
		243	1859.25	1457.25	1407	1507.5	1457.25	1507.5
		242	1678.35	1537.65	1547.7	1457.25	1537.65	1457.25
		241	1628.1	1517.55	1477.35	1648.2	1517.55	1648.2
		240	1628.1	1447.2	1457.25	1638.15	1447.2	1638.15
		239	1768.8	1256.25	1507.5	1547.7	1256.25	1547.7
		238	1939.65	1276.35	1306.5	1648.2	1276.35	1648.2
		237	1869.3	1487.4	1326.6	1778.85	1487.4	1778.85
		236	1809	1447.2	1527.6	1658.25	1447.2	1658.25
		235	1819.05	1447.2	1638.15	1507.5	1447.2	1507.5
		234	1778.85	1577.85	1608	1537.65	1577.85	1537.65
		233	1658.25	1477.35	1537.65	1708.5	1477.35	1708.5
		232	1608	1547.7	1396.95	1738.65	1547.7	1738.65
		231	1698.45	1658.25	1487.4	1889.4	1658.25	1889.4
		230	1748.7	1748.7	1497.45	1758.75	1748.7	1758.75
		229	1839.15	1577.85	1798.95	1567.8	1577.85	1567.8
		228	1819.05	1477.35	1497.45	1798.95	1477.35	1798.95
		227	1648.2	1517.55	1417.05	1748.7	1517.55	1748.7
		226	1839.15	1718.55	1577.85	1859.25	1718.55	1859.25
		225	1708.5	1718.55	1527.6	1788.9	1718.55	1788.9
		224	1809	1567.8	1517.55	1798.95	1567.8	1798.95
		223	1809	1497.45	1698.45	1688.4	1497.45	1688.4
		222	1879.35	1587.9	1487.4	1728.6	1587.9	1728.6
		221	1768.8	1839.15	1447.2	1728.6	1839.15	1728.6
		220	1618.05	1587.9	1447.2	1738.65	1587.9	1738.65
		219	1849.2	1497.45	1376.85	1708.5	1497.45	1708.5
		218	1829.1	1407	1457.25	1798.95	1407	1798.95
		217	1768.8	1427.1	1407	1829.1	1427.1	1829.1
		216	1738.65	1457.25	1597.95	1608	1457.25	1608
		215	1778.85	1507.5	1557.75	1587.9	1507.5	1587.9
		214	1829.1	1326.6	1527.6	1728.6	1326.6	1728.6
		213	1788.9	1527.6	1648.2	1919.55	1527.6	1919.55
		212	1597.95	1678.35	1597.95	1668.3	1678.35	1668.3
		211	1567.8	1487.4	1587.9	1678.35	1487.4	1678.35
		210	2040.15	1447.2	1527.6	1557.75	1447.2	1557.75
		209	1939.65	1457.25	1597.95	1708.5	1457.25	1708.5
		208	1798.95	1517.55	1587.9	1869.3	1517.55	1869.3
		207	1718.55	1567.8	1497.45	1638.15	1567.8	1638.15
		206	1748.7	1487.4	1507.5	1809	1487.4	1809
		205	1597.95	1527.6	1527.6	1889.4	1527.6	1889.4
		204	1778.85	1658.25	1628.1	1909.5	1658.25	1909.5
		203	1698.45	1427.1	1487.4	1949.7	1427.1	1949.7
		202	1557.75	1668.3	1608	1809	1668.3	1809
		201	1668.3	1829.1	1517.55	1919.55	1829.1	1919.55
		200	1748.7	1758.75	1557.75	1809	1758.75	1809
		199	1879.35	1698.45	1487.4	2060.25	1698.45	2060.25
		198	2090.4	1879.35	1457.25	1999.95	1879.35	1999.95
		197	1819.05	1728.6	1537.65	2080.35	1728.6	2080.35
		196	1728.6	1507.5	1547.7	1929.6	1507.5	1929.6
		195	1597.95	1869.3	1638.15	1829.1	1869.3	1829.1
		194	1688.4	1658.25	1547.7	1959.75	1658.25	1959.75
		193	1849.2	1477.35	1527.6	1899.45	1477.35	1899.45
		192	1839.15	1507.5	1477.35	1768.8	1507.5	1768.8
		191	1889.4	1557.75	1346.7	1919.55	1557.75	1919.55
		190	2010	1457.25	1678.35	1809	1457.25	1809
		189	1758.75	1628.1	1608	1748.7	1628.1	1748.7
		188	1819.05	1638.15	1608	1738.65	1638.15	1738.65
		187	1778.85	1457.25	1547.7	1809	1457.25	1809
		186	1628.1	1517.55	1417.05	1738.65	1517.55	1738.65
		185	1778.85	1316.55	1457.25	1658.25	1316.55	1658.25
		184	1708.5	1467.3	1587.9	1738.65	1467.3	1738.65
		183	1809	1366.8	1527.6	1758.75	1366.8	1758.75
		182	1748.7	1577.85	1698.45	1879.35	1577.85	1879.35
		181	1909.5	1778.85	1597.95	1798.95	1778.85	1798.95
		180	1949.7	1618.05	1557.75	1909.5	1618.05	1909.5
		179	1768.8	1567.8	1618.05	1758.75	1567.8	1758.75
		178	1648.2	1577.85	1487.4	1718.55	1577.85	1718.55
		177	1517.55	1567.8	1507.5	1798.95	1567.8	1798.95
		176	1788.9	1708.5	1396.95	1758.75	1708.5	1758.75
		175	1678.35	1738.65	1547.7	1718.55	1738.65	1718.55
		174	1919.55	1547.7	1597.95	1718.55	1547.7	1718.55
		173	1899.45	1688.4	1537.65	1829.1	1688.4	1829.1
		172	1718.55	1718.55	1587.9	1829.1	1718.55	1829.1
		171	1708.5	1758.75	1698.45	1939.65	1758.75	1939.65
		170	1768.8	1678.35	1467.3	1969.8	1678.35	1969.8
		169	1758.75	1819.05	1447.2	1809	1819.05	1809
		168	1929.6	1668.3	1376.85	1678.35	1668.3	1678.35
		167	1889.4	1819.05	1557.75	2090.4	1819.05	2090.4
		166	1778.85	1949.7	1758.75	2241.15	1949.7	2241.15
		165	1477.35	1839.15	1678.35	1989.9	1839.15	1989.9
		164	1708.5	1628.1	1658.25	1949.7	1628.1	1949.7
		163	1738.65	1708.5	1497.45	1849.2	1708.5	1849.2
		162	1648.2	1839.15	1497.45	1648.2	1839.15	1648.2
		161	1678.35	1819.05	1688.4	1708.5	1819.05	1708.5
		160	1618.05	1557.75	1658.25	1738.65	1557.75	1738.65
		159	1949.7	1768.8	1557.75	1919.55	1768.8	1919.55
		158	1638.15	1718.55	1738.65	2100.45	1718.55	2100.45
		157	1638.15	1718.55	1698.45	1959.75	1718.55	1959.75
		156	1758.75	1728.6	1668.3	2050.2	1728.6	2050.2
		155	1809	1748.7	1678.35	1889.4	1748.7	1889.4
		154	1869.3	1768.8	1768.8	1939.65	1768.8	1939.65
		153	2060.25	1919.55	1829.1	2130.6	1919.55	2130.6
		152	2281.35	2211	1788.9	2522.55	2211	2522.55
		151	2602.95	2773.8	2120.55	3025.05	2773.8	3025.05
		150	2472.3	2783.85	2331.6	2733.6	2783.85	2733.6
		149	2120.55	2291.4	2020.05	2020.05	2291.4	2020.05
		148	1949.7	2130.6	1758.75	1778.85	2130.6	1778.85
		147	1698.45	1889.4	1628.1	1909.5	1889.4	1909.5
		146	2050.2	1949.7	1477.35	1788.9	1949.7	1788.9
		145	1989.9	1668.3	1557.75	1899.45	1668.3	1899.45
		144	1899.45	1688.4	1577.85	1849.2	1688.4	1849.2
		143	1819.05	1839.15	1708.5	1819.05	1839.15	1819.05
		142	1959.75	1477.35	1497.45	2030.1	1477.35	2030.1
		141	1798.95	1638.15	1497.45	2030.1	1638.15	2030.1
		140	1758.75	1638.15	1597.95	1879.35	1638.15	1879.35
		139	1748.7	1748.7	1467.3	1969.8	1748.7	1969.8
		138	1879.35	1859.25	1547.7	2090.4	1859.25	2090.4
		137	1869.3	1507.5	1648.2	1839.15	1507.5	1839.15
		136	1738.65	1608	1768.8	1909.5	1608	1909.5
		135	2040.15	1688.4	1738.65	1829.1	1688.4	1829.1
		134	1999.95	1648.2	1678.35	1999.95	1648.2	1999.95
		133	2080.35	1628.1	1497.45	1999.95	1628.1	1999.95
		132	2060.25	1688.4	1487.4	1778.85	1688.4	1778.85
		131	1899.45	1869.3	1718.55	1839.15	1869.3	1839.15
		130	1798.95	1939.65	1658.25	1768.8	1939.65	1768.8
		129	1899.45	1809	1778.85	1899.45	1809	1899.45
		128	1839.15	1768.8	1527.6	1919.55	1768.8	1919.55
		127	1859.25	1668.3	1648.2	1658.25	1668.3	1658.25
		126	1879.35	1396.95	1668.3	2040.15	1396.95	2040.15
		125	1979.85	1819.05	1587.9	2140.65	1819.05	2140.65
		124	2120.55	1778.85	1577.85	1839.15	1778.85	1839.15
		123	1959.75	1688.4	1487.4	1969.8	1688.4	1969.8
		122	2090.4	1738.65	1879.35	1959.75	1738.65	1959.75
		121	1849.2	1688.4	1658.25	2060.25	1688.4	2060.25
		120	1989.9	1788.9	1778.85	1999.95	1788.9	1999.95
		119	1879.35	1839.15	1507.5	1919.55	1839.15	1919.55
		118	1678.35	1698.45	1376.85	1889.4	1698.45	1889.4
		117	1939.65	1788.9	1577.85	1979.85	1788.9	1979.85
		116	1778.85	1678.35	1678.35	1979.85	1678.35	1979.85
		115	1788.9	1738.65	1648.2	1869.3	1738.65	1869.3
		114	1929.6	2080.35	1678.35	1979.85	2080.35	1979.85
		113	1939.65	1748.7	1718.55	1869.3	1748.7	1869.3
		112	1788.9	1839.15	1728.6	2030.1	1839.15	2030.1
		111	1849.2	1909.5	1809	2020.05	1909.5	2020.05
		110	1969.8	1698.45	1708.5	1999.95	1698.45	1999.95
		109	1899.45	1718.55	1618.05	1899.45	1718.55	1899.45
		108	1798.95	1929.6	1678.35	1919.55	1929.6	1919.55
		107	1919.55	1778.85	1517.55	2130.6	1778.85	2130.6
		106	2060.25	1728.6	1738.65	2160.75	1728.6	2160.75
		105	1899.45	1889.4	1557.75	1959.75	1889.4	1959.75
		104	1949.7	1778.85	1537.65	1969.8	1778.85	1969.8
		103	1999.95	1979.85	1849.2	1949.7	1979.85	1949.7
		102	1929.6	1869.3	1708.5	2221.05	1869.3	2221.05
		101	2170.8	2200.95	2030.1	2472.3	2200.95	2472.3
		100	2442.15	2914.5	2040.15	3406.95	2914.5	3406.95
		99	2512.5	2904.45	2351.7	3055.2	2904.45	3055.2
		98	2301.45	2361.75	2090.4	2221.05	2361.75	2221.05
		97	1979.85	1718.55	1849.2	1869.3	1718.55	1869.3
		96	2050.2	1648.2	1748.7	2150.7	1648.2	2150.7
		95	2170.8	1648.2	1618.05	1979.85	1648.2	1979.85
		94	1899.45	1658.25	1758.75	2110.5	1658.25	2110.5
		93	1899.45	1819.05	1929.6	1788.9	1819.05	1788.9
		92	1979.85	1718.55	1628.1	1939.65	1718.55	1939.65
		91	2050.2	1829.1	1869.3	1959.75	1829.1	1959.75
		90	2040.15	1788.9	1839.15	1959.75	1788.9	1959.75
		89	2050.2	1839.15	1608	2110.5	1839.15	2110.5
		88	2020.05	1658.25	1718.55	2030.1	1658.25	2030.1
		87	2261.25	1758.75	2060.25	1989.9	1758.75	1989.9
		86	2211	1869.3	2010	2110.5	1869.3	2110.5
		85	2170.8	1618.05	1819.05	1959.75	1618.05	1959.75
		84	1849.2	1648.2	1638.15	2140.65	1648.2	2140.65
		83	1819.05	1708.5	1778.85	1999.95	1708.5	1999.95
		82	1879.35	1819.05	1839.15	1999.95	1819.05	1999.95
		81	1819.05	1758.75	1608	2090.4	1758.75	2090.4
		80	2030.1	1758.75	1728.6	1969.8	1758.75	1969.8
		79	2150.7	1728.6	1688.4	2160.75	1728.6	2160.75
		78	2060.25	1708.5	1618.05	2140.65	1708.5	2140.65
		77	1969.8	1758.75	1788.9	1909.5	1758.75	1909.5
		76	1999.95	2020.05	1768.8	2200.95	2020.05	2200.95
		75	2080.35	1879.35	1829.1	2010	1879.35	2010
		74	2070.3	1778.85	1999.95	1829.1	1778.85	1829.1
		73	1919.55	1638.15	1778.85	1748.7	1638.15	1748.7
		72	2140.65	1668.3	1768.8	1939.65	1668.3	1939.65
		71	2160.75	1809	1728.6	2140.65	1809	2140.65
		70	2221.05	1718.55	1608	1989.9	1718.55	1989.9
		69	2281.35	1587.9	1829.1	1949.7	1587.9	1949.7
		68	1798.95	1778.85	1839.15	2251.2	1778.85	2251.2
		67	1869.3	1497.45	1678.35	2120.55	1497.45	2120.55
		66	1969.8	1477.35	1758.75	2190.9	1477.35	2190.9
		65	2050.2	1688.4	1728.6	1999.95	1688.4	1999.95
		64	1909.5	1809	1919.55	1939.65	1809	1939.65
		63	1989.9	1809	1768.8	1788.9	1809	1788.9
		62	2010	1819.05	1879.35	1778.85	1819.05	1778.85
		61	1969.8	1708.5	1949.7	1969.8	1708.5	1969.8
		60	1889.4	1738.65	1678.35	2050.2	1738.65	2050.2
		59	2271.3	1909.5	1698.45	1979.85	1909.5	1979.85
		58	2050.2	1678.35	1809	2110.5	1678.35	2110.5
		57	2090.4	1698.45	1768.8	2140.65	1698.45	2140.65
		56	2110.5	1909.5	1909.5	2040.15	1909.5	2040.15
		55	2211	1919.55	1849.2	2120.55	1919.55	2120.55
		54	2301.45	1909.5	1859.25	2180.85	1909.5	2180.85
		53	1949.7	1768.8	1819.05	2150.7	1768.8	2150.7
		52	2211	1889.4	1889.4	2070.3	1889.4	2070.3
		51	2251.2	2040.15	1798.95	2271.3	2040.15	2271.3
		50	2301.45	2120.55	1869.3	2090.4	2120.55	2090.4
		49	2271.3	1979.85	2010	2120.55	1979.85	2120.55
		48	2100.45	2060.25	2010	2321.55	2060.25	2321.55
		47	2040.15	2190.9	1989.9	2080.35	2190.9	2080.35
		46	2271.3	2160.75	1989.9	2130.6	2160.75	2130.6
		45	2211	2130.6	2010	2150.7	2130.6	2150.7
		44	2160.75	1839.15	1969.8	2080.35	1839.15	2080.35
		43	2140.65	1819.05	1949.7	1989.9	1819.05	1989.9
		42	2311.5	1959.75	1989.9	1899.45	1959.75	1899.45
		41	2412	1788.9	1979.85	1969.8	1788.9	1969.8
		40	2271.3	1849.2	1809	1969.8	1849.2	1969.8
		39	2090.4	1678.35	1819.05	1798.95	1678.35	1798.95
		38	2020.05	1608	1819.05	1959.75	1608	1959.75
		37	1979.85	1788.9	1708.5	1979.85	1788.9	1979.85
		36	1959.75	1979.85	1447.2	1999.95	1979.85	1999.95
		35	1829.1	1608	1879.35	1738.65	1608	1738.65
		34	1668.3	1648.2	1628.1	1778.85	1648.2	1778.85
		33	1718.55	1758.75	1768.8	1959.75	1758.75	1959.75
		32	1919.55	1648.2	1748.7	1989.9	1648.2	1989.9
		31	2070.3	1738.65	1628.1	2030.1	1738.65	2030.1
		30	2120.55	1698.45	1758.75	1829.1	1698.45	1829.1
		29	2070.3	1688.4	1698.45	1788.9	1688.4	1788.9
		28	2040.15	1678.35	1869.3	2060.25	1678.35	2060.25
		27	2512.5	1979.85	1798.95	2472.3	1979.85	2472.3
		26	2693.4	2351.7	2231.1	2653.2	2351.7	2653.2
		25	3095.4	2643.15	2412	2803.95	2643.15	2803.95
		24	3467.25	2964.75	2834.1	3205.95	2964.75	3205.95
		23	3557.7	3276.3	3045.15	3527.55	3276.3	3527.55
		22	3306.45	3095.4	2924.55	2934.6	3095.4	2934.6
		21	2753.7	2482.35	2683.35	2552.7	2482.35	2552.7
		20	2592.9	2090.4	2502.45	2331.6	2090.4	2331.6
		19	2271.3	1758.75	2200.95	2100.45	1758.75	2100.45
		18	2432.1	1969.8	1929.6	2190.9	1969.8	2190.9
		17	2472.3	2080.35	1889.4	2442.15	2080.35	2442.15
		16	2743.65	2030.1	1969.8	2532.6	2030.1	2532.6
		15	2472.3	2170.8	2090.4	2090.4	2170.8	2090.4
		14	2472.3	1929.6	2110.5	2261.25	1929.6	2261.25
		13	2100.45	1989.9	2040.15	1929.6	1989.9	1929.6
		12	1979.85	1628.1	1638.15	2050.2	1628.1	2050.2
		11	1939.65	1467.3	1658.25	1547.7	1467.3	1547.7
		10	1748.7	1386.9	1577.85	1517.55	1386.9	1517.55
		9	1648.2	1286.4	1376.85	1587.9	1286.4	1587.9
		8	1638.15	1437.15	1427.1	1608	1437.15	1608
		7	1678.35	1507.5	1648.2	1668.3	1507.5	1668.3
		6	1266.3	1286.4	1226.1	1306.5	1286.4	1306.5
		5	1025.1	1165.8	1095.45	944.7	1165.8	944.7
		4	864.3	773.85	743.7	653.25	773.85	653.25
		3	884.4	633.15	552.75	572.85	633.15	572.85
		2	713.55	572.85	522.6	693.45	572.85	693.45
		1	542.7	462.3	482.4	552.75	462.3	552.75
		0	251.25	180.9	371.85	241.2	180.9	241.2
		-1	50.25	20.1	110.55	50.25	20.1	50.25
		-2	30.15	0	30.15	0	0	0
		-3	20.1	10.05	10.05	0	10.05	0
		-4	10.05	10.05	20.1	0	10.05	0
		-5	10.05	0	10.05	0	0	0

## Sheet: Supplementary Fig. 7
		O 1s							O 1s							O 1s							O 1s							O 1s							O 1s								N 1s
		TIP0							TIP25							TIP50							TIP100							TIP25-W							TIP100-W								TIP0
		Binding Energy (eV)	Experimental data	N-C=O	O-C=O	Baseline	Fitted data		Binding Energy (eV)	Experimental data	N-C=O	O-C=O	Baseline	Fitted data		Binding Energy (eV)	Experimental data	N-C=O	O-C=O	Baseline	Fitted data		Binding Energy (eV)	Experimental data	N-C=O	O-C=O	Baseline	Fitted data		Binding Energy (eV)	Experimental data	N-C=O	O-C=O	Baseline	Fitted data		Binding Energy (eV)	Experimental data	N-C=O	O-C=O	Baseline	Fitted data			Binding Energy (eV)	Experimental data	N-C=O	R-NH2	Baseline
		547.492	4700	4700	4700	4700	4700		547.111	4200	4200	4200	4200	4200		547.489	3800	3800	3800	3800	3800		547.349	3633.33	3633.33	3633.33	3633.33	3633.33		547.277	4063.33	4063.33	4063.33	4063.33	4063.33		547.428	4173.33	4173.33	4173.33	4173.33	4173.33			412.111	3040	3040	3040	3040
		547.442	4580	4580	4580	4580	4580		547.061	4110	4110	4110	4110	4110		547.439	3883.33	3883.33	3883.33	3883.33	3883.33		547.299	3840	3840	3840	3840	3840		547.227	4233.33	4233.33	4233.33	4233.33	4233.33		547.378	4210	4210	4210	4210	4210			412.061	3030	3030	3030	3030
		547.392	4373.33	4373.33	4373.33	4373.33	4373.33		547.011	4186.67	4186.67	4186.67	4186.67	4186.67		547.389	3773.33	3773.33	3773.33	3773.33	3773.33		547.249	3833.33	3833.33	3833.33	3833.33	3833.33		547.177	4163.33	4163.33	4163.33	4163.33	4163.33		547.328	4306.67	4306.67	4306.67	4306.67	4306.67			412.011	3026.67	3026.67	3026.67	3026.67
		547.342	4353.33	4353.33	4353.33	4353.33	4353.33		546.961	4220	4220	4220	4220	4220		547.339	3846.67	3846.67	3846.67	3846.67	3846.67		547.199	3756.67	3756.67	3756.67	3756.67	3756.67		547.127	4313.33	4313.33	4313.33	4313.33	4313.33		547.278	4106.67	4106.67	4106.67	4106.67	4106.67			411.961	3096.67	3096.67	3096.67	3096.67
		547.292	4333.33	4333.33	4333.33	4333.33	4333.33		546.911	4440	4440	4440	4440	4440		547.289	3763.33	3763.33	3763.33	3763.33	3763.33		547.149	3623.33	3623.33	3623.33	3623.33	3623.33		547.077	4096.67	4096.67	4096.67	4096.67	4096.67		547.228	4510	4510	4510	4510	4510			411.911	3143.33	3143.33	3143.33	3143.33
		547.242	4626.67	4626.67	4626.67	4626.67	4626.67		546.861	4340	4340	4340	4340	4340		547.239	3766.67	3766.67	3766.67	3766.67	3766.67		547.099	3763.33	3763.33	3763.33	3763.33	3763.33		547.027	4160	4160	4160	4160	4160		547.178	4476.67	4476.67	4476.67	4476.67	4476.67			411.861	3023.33	3023.33	3023.33	3023.33
		547.192	4660	4660	4660	4660	4660		546.811	4093.33	4093.33	4093.33	4093.33	4093.33		547.189	3776.67	3776.67	3776.67	3776.67	3776.67		547.049	3743.33	3743.33	3743.33	3743.33	3743.33		546.977	4306.67	4306.67	4306.67	4306.67	4306.67		547.128	4163.33	4163.33	4163.33	4163.33	4163.33			411.811	3160	3160	3160	3160
		547.142	4446.67	4446.67	4446.67	4446.67	4446.67		546.761	4043.33	4043.33	4043.33	4043.33	4043.33		547.139	4003.33	4003.33	4003.33	4003.33	4003.33		546.999	3746.67	3746.67	3746.67	3746.67	3746.67		546.927	4033.33	4033.33	4033.33	4033.33	4033.33		547.078	4270	4270	4270	4270	4270			411.761	3103.33	3103.33	3103.33	3103.33
		547.092	4566.67	4566.67	4566.67	4566.67	4566.67		546.711	4226.67	4226.67	4226.67	4226.67	4226.67		547.089	3836.67	3836.67	3836.67	3836.67	3836.67		546.949	3596.67	3596.67	3596.67	3596.67	3596.67		546.877	4123.33	4123.33	4123.33	4123.33	4123.33		547.028	4213.33	4213.33	4213.33	4213.33	4213.33			411.711	2983.33	2983.33	2983.33	2983.33
		547.042	4690	4690	4690	4690	4690		546.661	4283.33	4283.33	4283.33	4283.33	4283.33		547.039	3866.67	3866.67	3866.67	3866.67	3866.67		546.899	3760	3760	3760	3760	3760		546.827	4223.33	4223.33	4223.33	4223.33	4223.33		546.978	4130	4130	4130	4130	4130			411.661	3096.67	3096.67	3096.67	3096.67
		546.992	4566.67	4566.67	4566.67	4566.67	4566.67		546.611	4256.67	4256.67	4256.67	4256.67	4256.67		546.989	3756.67	3756.67	3756.67	3756.67	3756.67		546.849	3753.33	3753.33	3753.33	3753.33	3753.33		546.777	4270	4270	4270	4270	4270		546.928	4210	4210	4210	4210	4210			411.611	3210	3210	3210	3210
		546.942	4676.67	4676.67	4676.67	4676.67	4676.67		546.561	4210	4210	4210	4210	4210		546.939	3836.67	3836.67	3836.67	3836.67	3836.67		546.799	3610	3610	3610	3610	3610		546.727	4166.67	4166.67	4166.67	4166.67	4166.67		546.878	4220	4220	4220	4220	4220			411.561	3053.33	3053.33	3053.33	3053.33
		546.892	4550	4550	4550	4550	4550		546.511	4110	4110	4110	4110	4110		546.889	3880	3880	3880	3880	3880		546.749	3760	3760	3760	3760	3760		546.677	4036.67	4036.67	4036.67	4036.67	4036.67		546.828	4313.33	4313.33	4313.33	4313.33	4313.33			411.511	2986.67	2986.67	2986.67	2986.67
		546.842	4450	4450	4450	4450	4450		546.461	4086.67	4086.67	4086.67	4086.67	4086.67		546.839	3873.33	3873.33	3873.33	3873.33	3873.33		546.699	3713.33	3713.33	3713.33	3713.33	3713.33		546.627	4110	4110	4110	4110	4110		546.778	4330	4330	4330	4330	4330			411.461	3166.67	3166.67	3166.67	3166.67
		546.792	4543.33	4543.33	4543.33	4543.33	4543.33		546.411	4173.33	4173.33	4173.33	4173.33	4173.33		546.789	3726.67	3726.67	3726.67	3726.67	3726.67		546.649	3640	3640	3640	3640	3640		546.577	4000	4000	4000	4000	4000		546.728	4243.33	4243.33	4243.33	4243.33	4243.33			411.411	3096.67	3096.67	3096.67	3096.67
		546.742	4740	4740	4740	4740	4740		546.361	4076.67	4076.67	4076.67	4076.67	4076.67		546.739	3846.67	3846.67	3846.67	3846.67	3846.67		546.599	3720	3720	3720	3720	3720		546.527	4123.33	4123.33	4123.33	4123.33	4123.33		546.678	4330	4330	4330	4330	4330			411.361	3103.33	3103.33	3103.33	3103.33
		546.692	4686.67	4686.67	4686.67	4686.67	4686.67		546.311	4160	4160	4160	4160	4160		546.689	4033.33	4033.33	4033.33	4033.33	4033.33		546.549	3813.33	3813.33	3813.33	3813.33	3813.33		546.477	4203.33	4203.33	4203.33	4203.33	4203.33		546.628	4183.33	4183.33	4183.33	4183.33	4183.33			411.311	3053.33	3053.33	3053.33	3053.33
		546.642	4360	4360	4360	4360	4360		546.261	4220	4220	4220	4220	4220		546.639	4043.33	4043.33	4043.33	4043.33	4043.33		546.499	3616.67	3616.67	3616.67	3616.67	3616.67		546.427	3946.67	3946.67	3946.67	3946.67	3946.67		546.578	4233.33	4233.33	4233.33	4233.33	4233.33			411.261	3030	3030	3030	3030
		546.592	4506.67	4506.67	4506.67	4506.67	4506.67		546.211	4230	4230	4230	4230	4230		546.589	3883.33	3883.33	3883.33	3883.33	3883.33		546.449	3663.33	3663.33	3663.33	3663.33	3663.33		546.377	4136.67	4136.67	4136.67	4136.67	4136.67		546.528	4336.67	4336.67	4336.67	4336.67	4336.67			411.211	3186.67	3186.67	3186.67	3186.67
		546.542	4573.33	4573.33	4573.33	4573.33	4573.33		546.161	4076.67	4076.67	4076.67	4076.67	4076.67		546.539	3726.67	3726.67	3726.67	3726.67	3726.67		546.399	3536.67	3536.67	3536.67	3536.67	3536.67		546.327	4146.67	4146.67	4146.67	4146.67	4146.67		546.478	4180	4180	4180	4180	4180			411.161	3006.67	3006.67	3006.67	3006.67
		546.492	4486.67	4486.67	4486.67	4486.67	4486.67		546.111	4133.33	4133.33	4133.33	4133.33	4133.33		546.489	3693.33	3693.33	3693.33	3693.33	3693.33		546.349	3570	3570	3570	3570	3570		546.277	4190	4190	4190	4190	4190		546.428	4133.33	4133.33	4133.33	4133.33	4133.33			411.111	2820	2820	2820	2820
		546.442	4416.67	4416.67	4416.67	4416.67	4416.67		546.061	4146.67	4146.67	4146.67	4146.67	4146.67		546.439	3860	3860	3860	3860	3860		546.299	3556.67	3556.67	3556.67	3556.67	3556.67		546.227	4200	4200	4200	4200	4200		546.378	4316.67	4316.67	4316.67	4316.67	4316.67			411.061	3060	3060	3060	3060
		546.392	4523.33	4523.33	4523.33	4523.33	4523.33		546.011	4236.67	4236.67	4236.67	4236.67	4236.67		546.389	3920	3920	3920	3920	3920		546.249	3776.67	3776.67	3776.67	3776.67	3776.67		546.177	4283.33	4283.33	4283.33	4283.33	4283.33		546.328	4346.67	4346.67	4346.67	4346.67	4346.67			411.011	2976.67	2976.67	2976.67	2976.67
		546.342	4353.33	4353.33	4353.33	4353.33	4353.33		545.961	4180	4180	4180	4180	4180		546.339	3880	3880	3880	3880	3880		546.199	3710	3710	3710	3710	3710		546.127	4313.33	4313.33	4313.33	4313.33	4313.33		546.278	4313.33	4313.33	4313.33	4313.33	4313.33			410.961	3076.67	3076.67	3076.67	3076.67
		546.292	4446.67	4446.67	4446.67	4446.67	4446.67		545.911	4176.67	4176.67	4176.67	4176.67	4176.67		546.289	3793.33	3793.33	3793.33	3793.33	3793.33		546.149	3803.33	3803.33	3803.33	3803.33	3803.33		546.077	4223.33	4223.33	4223.33	4223.33	4223.33		546.228	4286.67	4286.67	4286.67	4286.67	4286.67			410.911	3123.33	3123.33	3123.33	3123.33
		546.242	4686.67	4686.67	4686.67	4686.67	4686.67		545.861	3976.67	3976.67	3976.67	3976.67	3976.67		546.239	3956.67	3956.67	3956.67	3956.67	3956.67		546.099	3786.67	3786.67	3786.67	3786.67	3786.67		546.027	4256.67	4256.67	4256.67	4256.67	4256.67		546.178	4176.67	4176.67	4176.67	4176.67	4176.67			410.861	3086.67	3086.67	3086.67	3086.67
		546.192	4573.33	4573.33	4573.33	4573.33	4573.33		545.811	4033.33	4033.33	4033.33	4033.33	4033.33		546.189	4086.67	4086.67	4086.67	4086.67	4086.67		546.049	3696.67	3696.67	3696.67	3696.67	3696.67		545.977	4050	4050	4050	4050	4050		546.128	4286.67	4286.67	4286.67	4286.67	4286.67			410.811	3100	3100	3100	3100
		546.142	4500	4500	4500	4500	4500		545.761	4083.33	4083.33	4083.33	4083.33	4083.33		546.139	3880	3880	3880	3880	3880		545.999	3560	3560	3560	3560	3560		545.927	4020	4020	4020	4020	4020		546.078	4183.33	4183.33	4183.33	4183.33	4183.33			410.761	3193.33	3193.33	3193.33	3193.33
		546.092	4573.33	4573.33	4573.33	4573.33	4573.33		545.711	3973.33	3973.33	3973.33	3973.33	3973.33		546.089	3926.67	3926.67	3926.67	3926.67	3926.67		545.949	3626.67	3626.67	3626.67	3626.67	3626.67		545.877	4240	4240	4240	4240	4240		546.028	4010	4010	4010	4010	4010			410.711	3070	3070	3070	3070
		546.042	4470	4470	4470	4470	4470		545.661	4070	4070	4070	4070	4070		546.039	3720	3720	3720	3720	3720		545.899	3823.33	3823.33	3823.33	3823.33	3823.33		545.827	4173.33	4173.33	4173.33	4173.33	4173.33		545.978	4300	4300	4300	4300	4300			410.661	2953.33	2953.33	2953.33	2953.33
		545.992	4523.33	4523.33	4523.33	4523.33	4523.33		545.611	4270	4270	4270	4270	4270		545.989	3773.33	3773.33	3773.33	3773.33	3773.33		545.849	3583.33	3583.33	3583.33	3583.33	3583.33		545.777	4090	4090	4090	4090	4090		545.928	4403.33	4403.33	4403.33	4403.33	4403.33			410.611	3083.33	3083.33	3083.33	3083.33
		545.942	4573.33	4573.33	4573.33	4573.33	4573.33		545.561	4206.67	4206.67	4206.67	4206.67	4206.67		545.939	3830	3830	3830	3830	3830		545.799	3513.33	3513.33	3513.33	3513.33	3513.33		545.727	4080	4080	4080	4080	4080		545.878	4196.67	4196.67	4196.67	4196.67	4196.67			410.561	2840	2840	2840	2840
		545.892	4550	4550	4550	4550	4550		545.511	4153.33	4153.33	4153.33	4153.33	4153.33		545.889	3790	3790	3790	3790	3790		545.749	3540	3540	3540	3540	3540		545.677	4043.33	4043.33	4043.33	4043.33	4043.33		545.828	4100	4100	4100	4100	4100			410.511	3180	3180	3180	3180
		545.842	4543.33	4543.33	4543.33	4543.33	4543.33		545.461	4103.33	4103.33	4103.33	4103.33	4103.33		545.839	3766.67	3766.67	3766.67	3766.67	3766.67		545.699	3726.67	3726.67	3726.67	3726.67	3726.67		545.627	4143.33	4143.33	4143.33	4143.33	4143.33		545.778	4140	4140	4140	4140	4140			410.461	3040	3040	3040	3040
		545.792	4390	4390	4390	4390	4390		545.411	4126.67	4126.67	4126.67	4126.67	4126.67		545.789	3823.33	3823.33	3823.33	3823.33	3823.33		545.649	3710	3710	3710	3710	3710		545.577	4196.67	4196.67	4196.67	4196.67	4196.67		545.728	4110	4110	4110	4110	4110			410.411	3056.67	3056.67	3056.67	3056.67
		545.742	4526.67	4526.67	4526.67	4526.67	4526.67		545.361	4093.33	4093.33	4093.33	4093.33	4093.33		545.739	3620	3620	3620	3620	3620		545.599	3610	3610	3610	3610	3610		545.527	4276.67	4276.67	4276.67	4276.67	4276.67		545.678	4086.67	4086.67	4086.67	4086.67	4086.67			410.361	3100	3100	3100	3100
		545.692	4340	4340	4340	4340	4340		545.311	4126.67	4126.67	4126.67	4126.67	4126.67		545.689	3700	3700	3700	3700	3700		545.549	3600	3600	3600	3600	3600		545.477	4096.67	4096.67	4096.67	4096.67	4096.67		545.628	4150	4150	4150	4150	4150			410.311	2996.67	2996.67	2996.67	2996.67
		545.642	4353.33	4353.33	4353.33	4353.33	4353.33		545.261	4136.67	4136.67	4136.67	4136.67	4136.67		545.639	3726.67	3726.67	3726.67	3726.67	3726.67		545.499	3686.67	3686.67	3686.67	3686.67	3686.67		545.427	4033.33	4033.33	4033.33	4033.33	4033.33		545.578	4106.67	4106.67	4106.67	4106.67	4106.67			410.261	2900	2900	2900	2900
		545.592	4426.67	4426.67	4426.67	4426.67	4426.67		545.211	4050	4050	4050	4050	4050		545.589	3813.33	3813.33	3813.33	3813.33	3813.33		545.449	3606.67	3606.67	3606.67	3606.67	3606.67		545.377	4043.33	4043.33	4043.33	4043.33	4043.33		545.528	4286.67	4286.67	4286.67	4286.67	4286.67			410.211	2946.67	2946.67	2946.67	2946.67
		545.542	4443.33	4443.33	4443.33	4443.33	4443.33		545.161	4086.67	4086.67	4086.67	4086.67	4086.67		545.539	3780	3780	3780	3780	3780		545.399	3610	3610	3610	3610	3610		545.327	4093.33	4093.33	4093.33	4093.33	4093.33		545.478	4143.33	4143.33	4143.33	4143.33	4143.33			410.161	2943.33	2943.33	2943.33	2943.33
		545.492	4353.33	4353.33	4353.33	4353.33	4353.33		545.111	3960	3960	3960	3960	3960		545.489	3776.67	3776.67	3776.67	3776.67	3776.67		545.349	3553.33	3553.33	3553.33	3553.33	3553.33		545.277	4016.67	4016.67	4016.67	4016.67	4016.67		545.428	4060	4060	4060	4060	4060			410.111	3096.67	3096.67	3096.67	3096.67
		545.442	4206.67	4206.67	4206.67	4206.67	4206.67		545.061	4070	4070	4070	4070	4070		545.439	3856.67	3856.67	3856.67	3856.67	3856.67		545.299	3706.67	3706.67	3706.67	3706.67	3706.67		545.227	4033.33	4033.33	4033.33	4033.33	4033.33		545.378	4210	4210	4210	4210	4210			410.061	2990	2990	2990	2990
		545.392	4210	4210	4210	4210	4210		545.011	4133.33	4133.33	4133.33	4133.33	4133.33		545.389	3890	3890	3890	3890	3890		545.249	3590	3590	3590	3590	3590		545.177	4143.33	4143.33	4143.33	4143.33	4143.33		545.328	4253.33	4253.33	4253.33	4253.33	4253.33			410.011	2940	2940	2940	2940
		545.342	4420	4420	4420	4420	4420		544.961	3896.67	3896.67	3896.67	3896.67	3896.67		545.339	3796.67	3796.67	3796.67	3796.67	3796.67		545.199	3593.33	3593.33	3593.33	3593.33	3593.33		545.127	4150	4150	4150	4150	4150		545.278	4063.33	4063.33	4063.33	4063.33	4063.33			409.961	3096.67	3096.67	3096.67	3096.67
		545.292	4400	4400	4400	4400	4400		544.911	3893.33	3893.33	3893.33	3893.33	3893.33		545.289	3743.33	3743.33	3743.33	3743.33	3743.33		545.149	3643.33	3643.33	3643.33	3643.33	3643.33		545.077	3940	3940	3940	3940	3940		545.228	4306.67	4306.67	4306.67	4306.67	4306.67			409.911	3013.33	3013.33	3013.33	3013.33
		545.242	4310	4310	4310	4310	4310		544.861	3956.67	3956.67	3956.67	3956.67	3956.67		545.239	3773.33	3773.33	3773.33	3773.33	3773.33		545.099	3523.33	3523.33	3523.33	3523.33	3523.33		545.027	4126.67	4126.67	4126.67	4126.67	4126.67		545.178	4040	4040	4040	4040	4040			409.861	3060	3060	3060	3060
		545.192	4280	4280	4280	4280	4280		544.811	3823.33	3823.33	3823.33	3823.33	3823.33		545.189	3803.33	3803.33	3803.33	3803.33	3803.33		545.049	3573.33	3573.33	3573.33	3573.33	3573.33		544.977	4240	4240	4240	4240	4240		545.128	4233.33	4233.33	4233.33	4233.33	4233.33			409.811	3000	3000	3000	3000
		545.142	4206.67	4206.67	4206.67	4206.67	4206.67		544.761	3896.67	3896.67	3896.67	3896.67	3896.67		545.139	3660	3660	3660	3660	3660		544.999	3646.67	3646.67	3646.67	3646.67	3646.67		544.927	4106.67	4106.67	4106.67	4106.67	4106.67		545.078	4183.33	4183.33	4183.33	4183.33	4183.33			409.761	3100	3100	3100	3100
		545.092	4310	4310	4310	4310	4310		544.711	4076.67	4076.67	4076.67	4076.67	4076.67		545.089	3630	3630	3630	3630	3630		544.949	3603.33	3603.33	3603.33	3603.33	3603.33		544.877	4050	4050	4050	4050	4050		545.028	4013.33	4013.33	4013.33	4013.33	4013.33			409.711	2910	2910	2910	2910
		545.042	4333.33	4333.33	4333.33	4333.33	4333.33		544.661	4146.67	4146.67	4146.67	4146.67	4146.67		545.039	3783.33	3783.33	3783.33	3783.33	3783.33		544.899	3493.33	3493.33	3493.33	3493.33	3493.33		544.827	3850	3850	3850	3850	3850		544.978	4120	4120	4120	4120	4120			409.661	2806.67	2806.67	2806.67	2806.67
		544.992	4230	4230	4230	4230	4230		544.611	3946.67	3946.67	3946.67	3946.67	3946.67		544.989	3603.33	3603.33	3603.33	3603.33	3603.33		544.849	3576.67	3576.67	3576.67	3576.67	3576.67		544.777	3886.67	3886.67	3886.67	3886.67	3886.67		544.928	4196.67	4196.67	4196.67	4196.67	4196.67			409.611	2880	2880	2880	2880
		544.942	4233.33	4233.33	4233.33	4233.33	4233.33		544.561	3953.33	3953.33	3953.33	3953.33	3953.33		544.939	3756.67	3756.67	3756.67	3756.67	3756.67		544.799	3683.33	3683.33	3683.33	3683.33	3683.33		544.727	4070	4070	4070	4070	4070		544.878	4090	4090	4090	4090	4090			409.561	2746.67	2746.67	2746.67	2746.67
		544.892	4443.33	4443.33	4443.33	4443.33	4443.33		544.511	3876.67	3876.67	3876.67	3876.67	3876.67		544.889	3773.33	3773.33	3773.33	3773.33	3773.33		544.749	3606.67	3606.67	3606.67	3606.67	3606.67		544.677	3993.33	3993.33	3993.33	3993.33	3993.33		544.828	4036.67	4036.67	4036.67	4036.67	4036.67			409.511	2873.33	2873.33	2873.33	2873.33
		544.842	4403.33	4403.33	4403.33	4403.33	4403.33		544.461	3816.67	3816.67	3816.67	3816.67	3816.67		544.839	3780	3780	3780	3780	3780		544.699	3660	3660	3660	3660	3660		544.627	3800	3800	3800	3800	3800		544.778	3950	3950	3950	3950	3950			409.461	3130	3130	3130	3130
		544.792	4283.33	4283.33	4283.33	4283.33	4283.33		544.411	3880	3880	3880	3880	3880		544.789	3666.67	3666.67	3666.67	3666.67	3666.67		544.649	3590	3590	3590	3590	3590		544.577	3773.33	3773.33	3773.33	3773.33	3773.33		544.728	3990	3990	3990	3990	3990			409.411	3046.67	3046.67	3046.67	3046.67
		544.742	4340	4340	4340	4340	4340		544.361	4000	4000	4000	4000	4000		544.739	3700	3700	3700	3700	3700		544.599	3443.33	3443.33	3443.33	3443.33	3443.33		544.527	4103.33	4103.33	4103.33	4103.33	4103.33		544.678	3940	3940	3940	3940	3940			409.361	3023.33	3023.33	3023.33	3023.33
		544.692	4200	4200	4200	4200	4200		544.311	3966.67	3966.67	3966.67	3966.67	3966.67		544.689	3706.67	3706.67	3706.67	3706.67	3706.67		544.549	3436.67	3436.67	3436.67	3436.67	3436.67		544.477	3986.67	3986.67	3986.67	3986.67	3986.67		544.628	3990	3990	3990	3990	3990			409.311	2946.67	2946.67	2946.67	2946.67
		544.642	4013.33	4013.33	4013.33	4013.33	4013.33		544.261	3893.33	3893.33	3893.33	3893.33	3893.33		544.639	3683.33	3683.33	3683.33	3683.33	3683.33		544.499	3383.33	3383.33	3383.33	3383.33	3383.33		544.427	4023.33	4023.33	4023.33	4023.33	4023.33		544.578	4166.67	4166.67	4166.67	4166.67	4166.67			409.261	2940	2940	2940	2940
		544.592	4243.33	4243.33	4243.33	4243.33	4243.33		544.211	3740	3740	3740	3740	3740		544.589	3596.67	3596.67	3596.67	3596.67	3596.67		544.449	3436.67	3436.67	3436.67	3436.67	3436.67		544.377	3840	3840	3840	3840	3840		544.528	4223.33	4223.33	4223.33	4223.33	4223.33			409.211	3036.67	3036.67	3036.67	3036.67
		544.542	4063.33	4063.33	4063.33	4063.33	4063.33		544.161	3876.67	3876.67	3876.67	3876.67	3876.67		544.539	3723.33	3723.33	3723.33	3723.33	3723.33		544.399	3443.33	3443.33	3443.33	3443.33	3443.33		544.327	4080	4080	4080	4080	4080		544.478	4086.67	4086.67	4086.67	4086.67	4086.67			409.161	3003.33	3003.33	3003.33	3003.33
		544.492	4430	4430	4430	4430	4430		544.111	3883.33	3883.33	3883.33	3883.33	3883.33		544.489	3663.33	3663.33	3663.33	3663.33	3663.33		544.349	3636.67	3636.67	3636.67	3636.67	3636.67		544.277	3933.33	3933.33	3933.33	3933.33	3933.33		544.428	3940	3940	3940	3940	3940			409.111	3043.33	3043.33	3043.33	3043.33
		544.442	4446.67	4446.67	4446.67	4446.67	4446.67		544.061	3940	3940	3940	3940	3940		544.439	3503.33	3503.33	3503.33	3503.33	3503.33		544.299	3580	3580	3580	3580	3580		544.227	3966.67	3966.67	3966.67	3966.67	3966.67		544.378	4013.33	4013.33	4013.33	4013.33	4013.33			409.061	2943.33	2943.33	2943.33	2943.33
		544.392	4183.33	4183.33	4183.33	4183.33	4183.33		544.011	3970	3970	3970	3970	3970		544.389	3473.33	3473.33	3473.33	3473.33	3473.33		544.249	3496.67	3496.67	3496.67	3496.67	3496.67		544.177	3886.67	3886.67	3886.67	3886.67	3886.67		544.328	4076.67	4076.67	4076.67	4076.67	4076.67			409.011	2923.33	2923.33	2923.33	2923.33
		544.342	4146.67	4146.67	4146.67	4146.67	4146.67		543.961	4016.67	4016.67	4016.67	4016.67	4016.67		544.339	3490	3490	3490	3490	3490		544.199	3373.33	3373.33	3373.33	3373.33	3373.33		544.127	3776.67	3776.67	3776.67	3776.67	3776.67		544.278	4143.33	4143.33	4143.33	4143.33	4143.33			408.961	2933.33	2933.33	2933.33	2933.33
		544.292	4140	4140	4140	4140	4140		543.911	3900	3900	3900	3900	3900		544.289	3666.67	3666.67	3666.67	3666.67	3666.67		544.149	3423.33	3423.33	3423.33	3423.33	3423.33		544.077	3766.67	3766.67	3766.67	3766.67	3766.67		544.228	4213.33	4213.33	4213.33	4213.33	4213.33			408.911	3113.33	3113.33	3113.33	3113.33
		544.242	4116.67	4116.67	4116.67	4116.67	4116.67		543.861	4006.67	4006.67	4006.67	4006.67	4006.67		544.239	3640	3640	3640	3640	3640		544.099	3316.67	3316.67	3316.67	3316.67	3316.67		544.027	3956.67	3956.67	3956.67	3956.67	3956.67		544.178	3936.67	3936.67	3936.67	3936.67	3936.67			408.861	3030	3030	3030	3030
		544.192	4416.67	4416.67	4416.67	4416.67	4416.67		543.811	4023.33	4023.33	4023.33	4023.33	4023.33		544.189	3683.33	3683.33	3683.33	3683.33	3683.33		544.049	3586.67	3586.67	3586.67	3586.67	3586.67		543.977	4053.33	4053.33	4053.33	4053.33	4053.33		544.128	3983.33	3983.33	3983.33	3983.33	3983.33			408.811	2980	2980	2980	2980
		544.142	4326.67	4326.67	4326.67	4326.67	4326.67		543.761	4003.33	4003.33	4003.33	4003.33	4003.33		544.139	3610	3610	3610	3610	3610		543.999	3380	3380	3380	3380	3380		543.927	3866.67	3866.67	3866.67	3866.67	3866.67		544.078	4073.33	4073.33	4073.33	4073.33	4073.33			408.761	3110	3110	3110	3110
		544.092	4290	4290	4290	4290	4290		543.711	3823.33	3823.33	3823.33	3823.33	3823.33		544.089	3720	3720	3720	3720	3720		543.949	3260	3260	3260	3260	3260		543.877	4066.67	4066.67	4066.67	4066.67	4066.67		544.028	3986.67	3986.67	3986.67	3986.67	3986.67			408.711	3196.67	3196.67	3196.67	3196.67
		544.042	4173.33	4173.33	4173.33	4173.33	4173.33		543.661	3776.67	3776.67	3776.67	3776.67	3776.67		544.039	3696.67	3696.67	3696.67	3696.67	3696.67		543.899	3540	3540	3540	3540	3540		543.827	3956.67	3956.67	3956.67	3956.67	3956.67		543.978	3993.33	3993.33	3993.33	3993.33	3993.33			408.661	3090	3090	3090	3090
		543.992	4300	4300	4300	4300	4300		543.611	3866.67	3866.67	3866.67	3866.67	3866.67		543.989	3620	3620	3620	3620	3620		543.849	3553.33	3553.33	3553.33	3553.33	3553.33		543.777	3966.67	3966.67	3966.67	3966.67	3966.67		543.928	4140	4140	4140	4140	4140			408.611	3140	3140	3140	3140
		543.942	4310	4310	4310	4310	4310		543.561	3823.33	3823.33	3823.33	3823.33	3823.33		543.939	3626.67	3626.67	3626.67	3626.67	3626.67		543.799	3433.33	3433.33	3433.33	3433.33	3433.33		543.727	3956.67	3956.67	3956.67	3956.67	3956.67		543.878	3953.33	3953.33	3953.33	3953.33	3953.33			408.561	3100	3100	3100	3100
		543.892	4190	4190	4190	4190	4190		543.511	3856.67	3856.67	3856.67	3856.67	3856.67		543.889	3653.33	3653.33	3653.33	3653.33	3653.33		543.749	3463.33	3463.33	3463.33	3463.33	3463.33		543.677	3840	3840	3840	3840	3840		543.828	3870	3870	3870	3870	3870			408.511	3096.67	3096.67	3096.67	3096.67
		543.842	4170	4170	4170	4170	4170		543.461	3773.33	3773.33	3773.33	3773.33	3773.33		543.839	3640	3640	3640	3640	3640		543.699	3603.33	3603.33	3603.33	3603.33	3603.33		543.627	3876.67	3876.67	3876.67	3876.67	3876.67		543.778	3893.33	3893.33	3893.33	3893.33	3893.33			408.461	2926.67	2926.67	2926.67	2926.67
		543.792	4293.33	4293.33	4293.33	4293.33	4293.33		543.411	3746.67	3746.67	3746.67	3746.67	3746.67		543.789	3730	3730	3730	3730	3730		543.649	3456.67	3456.67	3456.67	3456.67	3456.67		543.577	3853.33	3853.33	3853.33	3853.33	3853.33		543.728	4003.33	4003.33	4003.33	4003.33	4003.33			408.411	3056.67	3056.67	3056.67	3056.67
		543.742	4150	4150	4150	4150	4150		543.361	3793.33	3793.33	3793.33	3793.33	3793.33		543.739	3586.67	3586.67	3586.67	3586.67	3586.67		543.599	3510	3510	3510	3510	3510		543.527	3746.67	3746.67	3746.67	3746.67	3746.67		543.678	3920	3920	3920	3920	3920			408.361	3283.33	3283.33	3283.33	3283.33
		543.692	4080	4080	4080	4080	4080		543.311	3840	3840	3840	3840	3840		543.689	3576.67	3576.67	3576.67	3576.67	3576.67		543.549	3596.67	3596.67	3596.67	3596.67	3596.67		543.477	3896.67	3896.67	3896.67	3896.67	3896.67		543.628	3793.33	3793.33	3793.33	3793.33	3793.33			408.311	3073.33	3073.33	3073.33	3073.33
		543.642	4230	4230	4230	4230	4230		543.261	3743.33	3743.33	3743.33	3743.33	3743.33		543.639	3526.67	3526.67	3526.67	3526.67	3526.67		543.499	3443.33	3443.33	3443.33	3443.33	3443.33		543.427	3863.33	3863.33	3863.33	3863.33	3863.33		543.578	4040	4040	4040	4040	4040			408.261	3006.67	3006.67	3006.67	3006.67
		543.592	4100	4100	4100	4100	4100		543.211	3796.67	3796.67	3796.67	3796.67	3796.67		543.589	3493.33	3493.33	3493.33	3493.33	3493.33		543.449	3356.67	3356.67	3356.67	3356.67	3356.67		543.377	3966.67	3966.67	3966.67	3966.67	3966.67		543.528	3830	3830	3830	3830	3830			408.211	3020	3020	3020	3020
		543.542	4143.33	4143.33	4143.33	4143.33	4143.33		543.161	4000	4000	4000	4000	4000		543.539	3510	3510	3510	3510	3510		543.399	3310	3310	3310	3310	3310		543.327	4013.33	4013.33	4013.33	4013.33	4013.33		543.478	3923.33	3923.33	3923.33	3923.33	3923.33			408.161	3010	3010	3010	3010
		543.492	4193.33	4193.33	4193.33	4193.33	4193.33		543.111	3643.33	3643.33	3643.33	3643.33	3643.33		543.489	3533.33	3533.33	3533.33	3533.33	3533.33		543.349	3203.33	3203.33	3203.33	3203.33	3203.33		543.277	3920	3920	3920	3920	3920		543.428	3933.33	3933.33	3933.33	3933.33	3933.33			408.111	3086.67	3086.67	3086.67	3086.67
		543.442	4110	4110	4110	4110	4110		543.061	3760	3760	3760	3760	3760		543.439	3650	3650	3650	3650	3650		543.299	3330	3330	3330	3330	3330		543.227	3820	3820	3820	3820	3820		543.378	3806.67	3806.67	3806.67	3806.67	3806.67			408.061	3176.67	3176.67	3176.67	3176.67
		543.392	4026.67	4026.67	4026.67	4026.67	4026.67		543.011	3693.33	3693.33	3693.33	3693.33	3693.33		543.389	3573.33	3573.33	3573.33	3573.33	3573.33		543.249	3533.33	3533.33	3533.33	3533.33	3533.33		543.177	3756.67	3756.67	3756.67	3756.67	3756.67		543.328	3983.33	3983.33	3983.33	3983.33	3983.33			408.011	3200	3200	3200	3200
		543.342	4103.33	4103.33	4103.33	4103.33	4103.33		542.961	3600	3600	3600	3600	3600		543.339	3586.67	3586.67	3586.67	3586.67	3586.67		543.199	3456.67	3456.67	3456.67	3456.67	3456.67		543.127	3756.67	3756.67	3756.67	3756.67	3756.67		543.278	3963.33	3963.33	3963.33	3963.33	3963.33			407.961	3023.33	3023.33	3023.33	3023.33
		543.292	4190	4190	4190	4190	4190		542.911	3750	3750	3750	3750	3750		543.289	3626.67	3626.67	3626.67	3626.67	3626.67		543.149	3313.33	3313.33	3313.33	3313.33	3313.33		543.077	3730	3730	3730	3730	3730		543.228	3810	3810	3810	3810	3810			407.911	3063.33	3063.33	3063.33	3063.33
		543.242	4176.67	4176.67	4176.67	4176.67	4176.67		542.861	3636.67	3636.67	3636.67	3636.67	3636.67		543.239	3623.33	3623.33	3623.33	3623.33	3623.33		543.099	3216.67	3216.67	3216.67	3216.67	3216.67		543.027	3713.33	3713.33	3713.33	3713.33	3713.33		543.178	3940	3940	3940	3940	3940			407.861	3056.67	3056.67	3056.67	3056.67
		543.192	4096.67	4096.67	4096.67	4096.67	4096.67		542.811	3853.33	3853.33	3853.33	3853.33	3853.33		543.189	3593.33	3593.33	3593.33	3593.33	3593.33		543.049	3420	3420	3420	3420	3420		542.977	3776.67	3776.67	3776.67	3776.67	3776.67		543.128	3946.67	3946.67	3946.67	3946.67	3946.67			407.811	3130	3130	3130	3130
		543.142	4106.67	4106.67	4106.67	4106.67	4106.67		542.761	3830	3830	3830	3830	3830		543.139	3716.67	3716.67	3716.67	3716.67	3716.67		542.999	3376.67	3376.67	3376.67	3376.67	3376.67		542.927	3840	3840	3840	3840	3840		543.078	3840	3840	3840	3840	3840			407.761	3156.67	3156.67	3156.67	3156.67
		543.092	4170	4170	4170	4170	4170		542.711	3753.33	3753.33	3753.33	3753.33	3753.33		543.089	3680	3680	3680	3680	3680		542.949	3383.33	3383.33	3383.33	3383.33	3383.33		542.877	3743.33	3743.33	3743.33	3743.33	3743.33		543.028	4043.33	4043.33	4043.33	4043.33	4043.33			407.711	3090	3090	3090	3090
		543.042	4156.67	4156.67	4156.67	4156.67	4156.67		542.661	3626.67	3626.67	3626.67	3626.67	3626.67		543.039	3400	3400	3400	3400	3400		542.899	3510	3510	3510	3510	3510		542.827	3680	3680	3680	3680	3680		542.978	3866.67	3866.67	3866.67	3866.67	3866.67			407.661	2850	2850	2850	2850
		542.992	4096.67	4096.67	4096.67	4096.67	4096.67		542.611	3683.33	3683.33	3683.33	3683.33	3683.33		542.989	3543.33	3543.33	3543.33	3543.33	3543.33		542.849	3573.33	3573.33	3573.33	3573.33	3573.33		542.777	3790	3790	3790	3790	3790		542.928	3873.33	3873.33	3873.33	3873.33	3873.33			407.611	3073.33	3073.33	3073.33	3073.33
		542.942	4140	4140	4140	4140	4140		542.561	3676.67	3676.67	3676.67	3676.67	3676.67		542.939	3303.33	3303.33	3303.33	3303.33	3303.33		542.799	3543.33	3543.33	3543.33	3543.33	3543.33		542.727	3813.33	3813.33	3813.33	3813.33	3813.33		542.878	3783.33	3783.33	3783.33	3783.33	3783.33			407.561	3043.33	3043.33	3043.33	3043.33
		542.892	4273.33	4273.33	4273.33	4273.33	4273.33		542.511	3686.67	3686.67	3686.67	3686.67	3686.67		542.889	3560	3560	3560	3560	3560		542.749	3406.67	3406.67	3406.67	3406.67	3406.67		542.677	3793.33	3793.33	3793.33	3793.33	3793.33		542.828	3693.33	3693.33	3693.33	3693.33	3693.33			407.511	3206.67	3206.67	3206.67	3206.67
		542.842	4156.67	4156.67	4156.67	4156.67	4156.67		542.461	3683.33	3683.33	3683.33	3683.33	3683.33		542.839	3526.67	3526.67	3526.67	3526.67	3526.67		542.699	3540	3540	3540	3540	3540		542.627	3763.33	3763.33	3763.33	3763.33	3763.33		542.778	3896.67	3896.67	3896.67	3896.67	3896.67			407.461	3050	3050	3050	3050
		542.792	4070	4070	4070	4070	4070		542.411	3640	3640	3640	3640	3640		542.789	3396.67	3396.67	3396.67	3396.67	3396.67		542.649	3533.33	3533.33	3533.33	3533.33	3533.33		542.577	3833.33	3833.33	3833.33	3833.33	3833.33		542.728	3933.33	3933.33	3933.33	3933.33	3933.33			407.411	3056.67	3056.67	3056.67	3056.67
		542.742	4196.67	4196.67	4196.67	4196.67	4196.67		542.361	3770	3770	3770	3770	3770		542.739	3426.67	3426.67	3426.67	3426.67	3426.67		542.599	3516.67	3516.67	3516.67	3516.67	3516.67		542.527	3830	3830	3830	3830	3830		542.678	4036.67	4036.67	4036.67	4036.67	4036.67			407.361	3106.67	3106.67	3106.67	3106.67
		542.692	4160	4160	4160	4160	4160		542.311	3816.67	3816.67	3816.67	3816.67	3816.67		542.689	3450	3450	3450	3450	3450		542.549	3213.33	3213.33	3213.33	3213.33	3213.33		542.477	3723.33	3723.33	3723.33	3723.33	3723.33		542.628	3830	3830	3830	3830	3830			407.311	3060	3060	3060	3060
		542.642	4240	4240	4240	4240	4240		542.261	3700	3700	3700	3700	3700		542.639	3513.33	3513.33	3513.33	3513.33	3513.33		542.499	3233.33	3233.33	3233.33	3233.33	3233.33		542.427	3756.67	3756.67	3756.67	3756.67	3756.67		542.578	3846.67	3846.67	3846.67	3846.67	3846.67			407.261	3070	3070	3070	3070
		542.592	4143.33	4143.33	4143.33	4143.33	4143.33		542.211	3723.33	3723.33	3723.33	3723.33	3723.33		542.589	3473.33	3473.33	3473.33	3473.33	3473.33		542.449	3486.67	3486.67	3486.67	3486.67	3486.67		542.377	3633.33	3633.33	3633.33	3633.33	3633.33		542.528	3883.33	3883.33	3883.33	3883.33	3883.33			407.211	3060	3060	3060	3060
		542.542	4053.33	4053.33	4053.33	4053.33	4053.33		542.161	3590	3590	3590	3590	3590		542.539	3573.33	3573.33	3573.33	3573.33	3573.33		542.399	3483.33	3483.33	3483.33	3483.33	3483.33		542.327	3723.33	3723.33	3723.33	3723.33	3723.33		542.478	3850	3850	3850	3850	3850			407.161	3013.33	3013.33	3013.33	3013.33
		542.492	4236.67	4236.67	4236.67	4236.67	4236.67		542.111	3753.33	3753.33	3753.33	3753.33	3753.33		542.489	3446.67	3446.67	3446.67	3446.67	3446.67		542.349	3346.67	3346.67	3346.67	3346.67	3346.67		542.277	3706.67	3706.67	3706.67	3706.67	3706.67		542.428	3833.33	3833.33	3833.33	3833.33	3833.33			407.111	3276.67	3276.67	3276.67	3276.67
		542.442	4193.33	4193.33	4193.33	4193.33	4193.33		542.061	3893.33	3893.33	3893.33	3893.33	3893.33		542.439	3486.67	3486.67	3486.67	3486.67	3486.67		542.299	3476.67	3476.67	3476.67	3476.67	3476.67		542.227	3693.33	3693.33	3693.33	3693.33	3693.33		542.378	3853.33	3853.33	3853.33	3853.33	3853.33			407.061	3153.33	3153.33	3153.33	3153.33
		542.392	3996.67	3996.67	3996.67	3996.67	3996.67		542.011	3896.67	3896.67	3896.67	3896.67	3896.67		542.389	3383.33	3383.33	3383.33	3383.33	3383.33		542.249	3543.33	3543.33	3543.33	3543.33	3543.33		542.177	3710	3710	3710	3710	3710		542.328	3853.33	3853.33	3853.33	3853.33	3853.33			407.011	3233.33	3233.33	3233.33	3233.33
		542.342	4080	4080	4080	4080	4080		541.961	3773.33	3773.33	3773.33	3773.33	3773.33		542.339	3463.33	3463.33	3463.33	3463.33	3463.33		542.199	3250	3250	3250	3250	3250		542.127	3773.33	3773.33	3773.33	3773.33	3773.33		542.278	3890	3890	3890	3890	3890			406.961	3126.67	3126.67	3126.67	3126.67
		542.292	3880	3880	3880	3880	3880		541.911	3783.33	3783.33	3783.33	3783.33	3783.33		542.289	3460	3460	3460	3460	3460		542.149	3286.67	3286.67	3286.67	3286.67	3286.67		542.077	3616.67	3616.67	3616.67	3616.67	3616.67		542.228	3960	3960	3960	3960	3960			406.911	3050	3050	3050	3050
		542.242	4140	4140	4140	4140	4140		541.861	3673.33	3673.33	3673.33	3673.33	3673.33		542.239	3413.33	3413.33	3413.33	3413.33	3413.33		542.099	3436.67	3436.67	3436.67	3436.67	3436.67		542.027	3570	3570	3570	3570	3570		542.178	3750	3750	3750	3750	3750			406.861	3203.33	3203.33	3203.33	3203.33
		542.192	3956.67	3956.67	3956.67	3956.67	3956.67		541.811	3690	3690	3690	3690	3690		542.189	3290	3290	3290	3290	3290		542.049	3353.33	3353.33	3353.33	3353.33	3353.33		541.977	3710	3710	3710	3710	3710		542.128	3760	3760	3760	3760	3760			406.811	3090	3090	3090	3090
		542.142	3843.33	3843.33	3843.33	3843.33	3843.33		541.761	3850	3850	3850	3850	3850		542.139	3520	3520	3520	3520	3520		541.999	3220	3220	3220	3220	3220		541.927	3760	3760	3760	3760	3760		542.078	3823.33	3823.33	3823.33	3823.33	3823.33			406.761	3056.67	3056.67	3056.67	3056.67
		542.092	3906.67	3906.67	3906.67	3906.67	3906.67		541.711	3740	3740	3740	3740	3740		542.089	3523.33	3523.33	3523.33	3523.33	3523.33		541.949	3366.67	3366.67	3366.67	3366.67	3366.67		541.877	3780	3780	3780	3780	3780		542.028	3820	3820	3820	3820	3820			406.711	2976.67	2976.67	2976.67	2976.67
		542.042	3910	3910	3910	3910	3910		541.661	3603.33	3603.33	3603.33	3603.33	3603.33		542.039	3506.67	3506.67	3506.67	3506.67	3506.67		541.899	3320	3320	3320	3320	3320		541.827	3536.67	3536.67	3536.67	3536.67	3536.67		541.978	3543.33	3543.33	3543.33	3543.33	3543.33			406.661	3096.67	3096.67	3096.67	3096.67
		541.992	3870	3870	3870	3870	3870		541.611	3680	3680	3680	3680	3680		541.989	3330	3330	3330	3330	3330		541.849	3303.33	3303.33	3303.33	3303.33	3303.33		541.777	3556.67	3556.67	3556.67	3556.67	3556.67		541.928	3780	3780	3780	3780	3780			406.611	2963.33	2963.33	2963.33	2963.33
		541.942	3916.67	3916.67	3916.67	3916.67	3916.67		541.561	3623.33	3623.33	3623.33	3623.33	3623.33		541.939	3350	3350	3350	3350	3350		541.799	3443.33	3443.33	3443.33	3443.33	3443.33		541.727	3650	3650	3650	3650	3650		541.878	3730	3730	3730	3730	3730			406.561	3023.33	3023.33	3023.33	3023.33
		541.892	4070	4070	4070	4070	4070		541.511	3813.33	3813.33	3813.33	3813.33	3813.33		541.889	3586.67	3586.67	3586.67	3586.67	3586.67		541.749	3420	3420	3420	3420	3420		541.677	3590	3590	3590	3590	3590		541.828	3796.67	3796.67	3796.67	3796.67	3796.67			406.511	2946.67	2946.67	2946.67	2946.67
		541.842	3906.67	3906.67	3906.67	3906.67	3906.67		541.461	3853.33	3853.33	3853.33	3853.33	3853.33		541.839	3406.67	3406.67	3406.67	3406.67	3406.67		541.699	3390	3390	3390	3390	3390		541.627	3733.33	3733.33	3733.33	3733.33	3733.33		541.778	3723.33	3723.33	3723.33	3723.33	3723.33			406.461	2980	2980	2980	2980
		541.792	3833.33	3833.33	3833.33	3833.33	3833.33		541.411	3590	3590	3590	3590	3590		541.789	3343.33	3343.33	3343.33	3343.33	3343.33		541.649	3326.67	3326.67	3326.67	3326.67	3326.67		541.577	3970	3970	3970	3970	3970		541.728	3690	3690	3690	3690	3690			406.411	2993.33	2993.33	2993.33	2993.33
		541.742	4176.67	4176.67	4176.67	4176.67	4176.67		541.361	3610	3610	3610	3610	3610		541.739	3493.33	3493.33	3493.33	3493.33	3493.33		541.599	3350	3350	3350	3350	3350		541.527	3843.33	3843.33	3843.33	3843.33	3843.33		541.678	3740	3740	3740	3740	3740			406.361	3096.67	3096.67	3096.67	3096.67
		541.692	4086.67	4086.67	4086.67	4086.67	4086.67		541.311	3540	3540	3540	3540	3540		541.689	3500	3500	3500	3500	3500		541.549	3156.67	3156.67	3156.67	3156.67	3156.67		541.477	3793.33	3793.33	3793.33	3793.33	3793.33		541.628	3720	3720	3720	3720	3720			406.311	3233.33	3233.33	3233.33	3233.33
		541.642	3886.67	3886.67	3886.67	3886.67	3886.67		541.261	3636.67	3636.67	3636.67	3636.67	3636.67		541.639	3426.67	3426.67	3426.67	3426.67	3426.67		541.499	3226.67	3226.67	3226.67	3226.67	3226.67		541.427	3653.33	3653.33	3653.33	3653.33	3653.33		541.578	3753.33	3753.33	3753.33	3753.33	3753.33			406.261	3160	3160	3160	3160
		541.592	3940	3940	3940	3940	3940		541.211	3683.33	3683.33	3683.33	3683.33	3683.33		541.589	3406.67	3406.67	3406.67	3406.67	3406.67		541.449	3203.33	3203.33	3203.33	3203.33	3203.33		541.377	3673.33	3673.33	3673.33	3673.33	3673.33		541.528	3800	3800	3800	3800	3800			406.211	2983.33	2983.33	2983.33	2983.33
		541.542	3940	3940	3940	3940	3940		541.161	3756.67	3756.67	3756.67	3756.67	3756.67		541.539	3380	3380	3380	3380	3380		541.399	3303.33	3303.33	3303.33	3303.33	3303.33		541.327	3763.33	3763.33	3763.33	3763.33	3763.33		541.478	3953.33	3953.33	3953.33	3953.33	3953.33			406.161	3130	3130	3130	3130
		541.492	4066.67	4066.67	4066.67	4066.67	4066.67		541.111	3756.67	3756.67	3756.67	3756.67	3756.67		541.489	3543.33	3543.33	3543.33	3543.33	3543.33		541.349	3290	3290	3290	3290	3290		541.277	3753.33	3753.33	3753.33	3753.33	3753.33		541.428	3896.67	3896.67	3896.67	3896.67	3896.67			406.111	3070	3070	3070	3070
		541.442	4013.33	4013.33	4013.33	4013.33	4013.33		541.061	3620	3620	3620	3620	3620		541.439	3473.33	3473.33	3473.33	3473.33	3473.33		541.299	3396.67	3396.67	3396.67	3396.67	3396.67		541.227	3640	3640	3640	3640	3640		541.378	3886.67	3886.67	3886.67	3886.67	3886.67			406.061	3200	3200	3200	3200
		541.392	4110	4110	4110	4110	4110		541.011	3683.33	3683.33	3683.33	3683.33	3683.33		541.389	3496.67	3496.67	3496.67	3496.67	3496.67		541.249	3403.33	3403.33	3403.33	3403.33	3403.33		541.177	3773.33	3773.33	3773.33	3773.33	3773.33		541.328	3700	3700	3700	3700	3700			406.011	2986.67	2986.67	2986.67	2986.67
		541.342	4063.33	4063.33	4063.33	4063.33	4063.33		540.961	3720	3720	3720	3720	3720		541.339	3430	3430	3430	3430	3430		541.199	3366.67	3366.67	3366.67	3366.67	3366.67		541.127	3666.67	3666.67	3666.67	3666.67	3666.67		541.278	3820	3820	3820	3820	3820			405.961	2970	2970	2970	2970
		541.292	3830	3830	3830	3830	3830		540.911	3690	3690	3690	3690	3690		541.289	3410	3410	3410	3410	3410		541.149	3273.33	3273.33	3273.33	3273.33	3273.33		541.077	3733.33	3733.33	3733.33	3733.33	3733.33		541.228	3820	3820	3820	3820	3820			405.911	3003.33	3003.33	3003.33	3003.33
		541.242	4020	4020	4020	4020	4020		540.861	3500	3500	3500	3500	3500		541.239	3393.33	3393.33	3393.33	3393.33	3393.33		541.099	3266.67	3266.67	3266.67	3266.67	3266.67		541.027	3743.33	3743.33	3743.33	3743.33	3743.33		541.178	3850	3850	3850	3850	3850			405.861	3196.67	3196.67	3196.67	3196.67
		541.192	4070	4070	4070	4070	4070		540.811	3746.67	3746.67	3746.67	3746.67	3746.67		541.189	3533.33	3533.33	3533.33	3533.33	3533.33		541.049	3133.33	3133.33	3133.33	3133.33	3133.33		540.977	3856.67	3856.67	3856.67	3856.67	3856.67		541.128	3950	3950	3950	3950	3950			405.811	3023.33	3023.33	3023.33	3023.33
		541.142	4076.67	4076.67	4076.67	4076.67	4076.67		540.761	3793.33	3793.33	3793.33	3793.33	3793.33		541.139	3483.33	3483.33	3483.33	3483.33	3483.33		540.999	3330	3330	3330	3330	3330		540.927	3730	3730	3730	3730	3730		541.078	3856.67	3856.67	3856.67	3856.67	3856.67			405.761	2916.67	2916.67	2916.67	2916.67
		541.092	3980	3980	3980	3980	3980		540.711	3810	3810	3810	3810	3810		541.089	3353.33	3353.33	3353.33	3353.33	3353.33		540.949	3523.33	3523.33	3523.33	3523.33	3523.33		540.877	3846.67	3846.67	3846.67	3846.67	3846.67		541.028	3910	3910	3910	3910	3910			405.711	2956.67	2956.67	2956.67	2956.67
		541.042	3886.67	3886.67	3886.67	3886.67	3886.67		540.661	3836.67	3836.67	3836.67	3836.67	3836.67		541.039	3430	3430	3430	3430	3430		540.899	3413.33	3413.33	3413.33	3413.33	3413.33		540.827	3640	3640	3640	3640	3640		540.978	3983.33	3983.33	3983.33	3983.33	3983.33			405.661	2983.33	2983.33	2983.33	2983.33
		540.992	3970	3970	3970	3970	3970		540.611	3856.67	3856.67	3856.67	3856.67	3856.67		540.989	3463.33	3463.33	3463.33	3463.33	3463.33		540.849	3386.67	3386.67	3386.67	3386.67	3386.67		540.777	3683.33	3683.33	3683.33	3683.33	3683.33		540.928	4030	4030	4030	4030	4030			405.611	3023.33	3023.33	3023.33	3023.33
		540.942	3990	3990	3990	3990	3990		540.561	3816.67	3816.67	3816.67	3816.67	3816.67		540.939	3470	3470	3470	3470	3470		540.799	3190	3190	3190	3190	3190		540.727	3910	3910	3910	3910	3910		540.878	3773.33	3773.33	3773.33	3773.33	3773.33			405.561	2926.67	2926.67	2926.67	2926.67
		540.892	3983.33	3983.33	3983.33	3983.33	3983.33		540.511	3763.33	3763.33	3763.33	3763.33	3763.33		540.889	3323.33	3323.33	3323.33	3323.33	3323.33		540.749	3360	3360	3360	3360	3360		540.677	3803.33	3803.33	3803.33	3803.33	3803.33		540.828	3916.67	3916.67	3916.67	3916.67	3916.67			405.511	2970	2970	2970	2970
		540.842	4030	4030	4030	4030	4030		540.461	3750	3750	3750	3750	3750		540.839	3350	3350	3350	3350	3350		540.699	3470	3470	3470	3470	3470		540.627	3843.33	3843.33	3843.33	3843.33	3843.33		540.778	3923.33	3923.33	3923.33	3923.33	3923.33			405.461	3090	3090	3090	3090
		540.792	4113.33	4113.33	4113.33	4113.33	4113.33		540.411	3703.33	3703.33	3703.33	3703.33	3703.33		540.789	3420	3420	3420	3420	3420		540.649	3393.33	3393.33	3393.33	3393.33	3393.33		540.577	3810	3810	3810	3810	3810		540.728	3963.33	3963.33	3963.33	3963.33	3963.33			405.411	3083.33	3083.33	3083.33	3083.33
		540.742	4123.33	4123.33	4123.33	4123.33	4123.33		540.361	3770	3770	3770	3770	3770		540.739	3410	3410	3410	3410	3410		540.599	3340	3340	3340	3340	3340		540.527	3853.33	3853.33	3853.33	3853.33	3853.33		540.678	3900	3900	3900	3900	3900			405.361	3096.67	3096.67	3096.67	3096.67
		540.692	4290	4290	4290	4290	4290		540.311	3763.33	3763.33	3763.33	3763.33	3763.33		540.689	3466.67	3466.67	3466.67	3466.67	3466.67		540.549	3440	3440	3440	3440	3440		540.477	3773.33	3773.33	3773.33	3773.33	3773.33		540.628	3870	3870	3870	3870	3870			405.311	2980	2980	2980	2980
		540.642	4076.67	4076.67	4076.67	4076.67	4076.67		540.261	3733.33	3733.33	3733.33	3733.33	3733.33		540.639	3650	3650	3650	3650	3650		540.499	3183.33	3183.33	3183.33	3183.33	3183.33		540.427	3686.67	3686.67	3686.67	3686.67	3686.67		540.578	3826.67	3826.67	3826.67	3826.67	3826.67			405.261	2870	2870	2870	2870
		540.592	4026.67	4026.67	4026.67	4026.67	4026.67		540.211	3883.33	3883.33	3883.33	3883.33	3883.33		540.589	3443.33	3443.33	3443.33	3443.33	3443.33		540.449	3330	3330	3330	3330	3330		540.377	3720	3720	3720	3720	3720		540.528	3963.33	3963.33	3963.33	3963.33	3963.33			405.211	2770	2770	2770	2770
		540.542	4036.67	4036.67	4036.67	4036.67	4036.67		540.161	3876.67	3876.67	3876.67	3876.67	3876.67		540.539	3556.67	3556.67	3556.67	3556.67	3556.67		540.399	3306.67	3306.67	3306.67	3306.67	3306.67		540.327	3776.67	3776.67	3776.67	3776.67	3776.67		540.478	3920	3920	3920	3920	3920			405.161	2830	2830	2830	2830
		540.492	4093.33	4093.33	4093.33	4093.33	4093.33		540.111	3690	3690	3690	3690	3690		540.489	3443.33	3443.33	3443.33	3443.33	3443.33		540.349	3310	3310	3310	3310	3310		540.277	3866.67	3866.67	3866.67	3866.67	3866.67		540.428	3806.67	3806.67	3806.67	3806.67	3806.67			405.111	3026.67	3026.67	3026.67	3026.67
		540.442	4066.67	4066.67	4066.67	4066.67	4066.67		540.061	3690	3690	3690	3690	3690		540.439	3566.67	3566.67	3566.67	3566.67	3566.67		540.299	3330	3330	3330	3330	3330		540.227	3766.67	3766.67	3766.67	3766.67	3766.67		540.378	3846.67	3846.67	3846.67	3846.67	3846.67			405.061	2946.67	2946.67	2946.67	2946.67
		540.392	4173.33	4173.33	4173.33	4173.33	4173.33		540.011	3836.67	3836.67	3836.67	3836.67	3836.67		540.389	3463.33	3463.33	3463.33	3463.33	3463.33		540.249	3293.33	3293.33	3293.33	3293.33	3293.33		540.177	3833.33	3833.33	3833.33	3833.33	3833.33		540.328	4056.67	4056.67	4056.67	4056.67	4056.67			405.011	2996.67	2996.67	2996.67	2996.67
		540.342	3856.67	3856.67	3856.67	3856.67	3856.67		539.961	3923.33	3923.33	3923.33	3923.33	3923.33		540.339	3570	3570	3570	3570	3570		540.199	3336.67	3336.67	3336.67	3336.67	3336.67		540.127	3800	3800	3800	3800	3800		540.278	3826.67	3826.67	3826.67	3826.67	3826.67			404.961	3076.67	3076.67	3076.67	3076.67
		540.292	4016.67	4016.67	4016.67	4016.67	4016.67		539.911	3706.67	3706.67	3706.67	3706.67	3706.67		540.289	3653.33	3653.33	3653.33	3653.33	3653.33		540.149	3553.33	3553.33	3553.33	3553.33	3553.33		540.077	3703.33	3703.33	3703.33	3703.33	3703.33		540.228	3873.33	3873.33	3873.33	3873.33	3873.33			404.911	3000	3000	3000	3000
		540.242	4043.33	4043.33	4043.33	4043.33	4043.33		539.861	3953.33	3953.33	3953.33	3953.33	3953.33		540.239	3573.33	3573.33	3573.33	3573.33	3573.33		540.099	3560	3560	3560	3560	3560		540.027	3586.67	3586.67	3586.67	3586.67	3586.67		540.178	3990	3990	3990	3990	3990			404.861	2846.67	2846.67	2846.67	2846.67
		540.192	4070	4070	4070	4070	4070		539.811	3950	3950	3950	3950	3950		540.189	3473.33	3473.33	3473.33	3473.33	3473.33		540.049	3346.67	3346.67	3346.67	3346.67	3346.67		539.977	3700	3700	3700	3700	3700		540.128	3983.33	3983.33	3983.33	3983.33	3983.33			404.811	3000	3000	3000	3000
		540.142	4140	4140	4140	4140	4140		539.761	3853.33	3853.33	3853.33	3853.33	3853.33		540.139	3546.67	3546.67	3546.67	3546.67	3546.67		539.999	3306.67	3306.67	3306.67	3306.67	3306.67		539.927	3850	3850	3850	3850	3850		540.078	3836.67	3836.67	3836.67	3836.67	3836.67			404.761	2883.33	2883.33	2883.33	2883.33
		540.092	4173.33	4173.33	4173.33	4173.33	4173.33		539.711	3830	3830	3830	3830	3830		540.089	3466.67	3466.67	3466.67	3466.67	3466.67		539.949	3270	3270	3270	3270	3270		539.877	3800	3800	3800	3800	3800		540.028	3893.33	3893.33	3893.33	3893.33	3893.33			404.711	2883.33	2883.33	2883.33	2883.33
		540.042	4133.33	4133.33	4133.33	4133.33	4133.33		539.661	3866.67	3866.67	3866.67	3866.67	3866.67		540.039	3480	3480	3480	3480	3480		539.899	3496.67	3496.67	3496.67	3496.67	3496.67		539.827	3956.67	3956.67	3956.67	3956.67	3956.67		539.978	3840	3840	3840	3840	3840			404.661	2883.33	2883.33	2883.33	2883.33
		539.992	4070	4070	4070	4070	4070		539.611	3823.33	3823.33	3823.33	3823.33	3823.33		539.989	3660	3660	3660	3660	3660		539.849	3363.33	3363.33	3363.33	3363.33	3363.33		539.777	3910	3910	3910	3910	3910		539.928	3843.33	3843.33	3843.33	3843.33	3843.33			404.611	2943.33	2943.33	2943.33	2943.33
		539.942	4186.67	4186.67	4186.67	4186.67	4186.67		539.561	3766.67	3766.67	3766.67	3766.67	3766.67		539.939	3520	3520	3520	3520	3520		539.799	3490	3490	3490	3490	3490		539.727	3896.67	3896.67	3896.67	3896.67	3896.67		539.878	3766.67	3766.67	3766.67	3766.67	3766.67			404.561	2796.67	2796.67	2796.67	2796.67
		539.892	4146.67	4146.67	4146.67	4146.67	4146.67		539.511	3770	3770	3770	3770	3770		539.889	3426.67	3426.67	3426.67	3426.67	3426.67		539.749	3200	3200	3200	3200	3200		539.677	3863.33	3863.33	3863.33	3863.33	3863.33		539.828	3830	3830	3830	3830	3830			404.511	2830	2830	2830	2830
		539.842	4083.33	4083.33	4083.33	4083.33	4083.33		539.461	3990	3990	3990	3990	3990		539.839	3460	3460	3460	3460	3460		539.699	3410	3410	3410	3410	3410		539.627	3883.33	3883.33	3883.33	3883.33	3883.33		539.778	3743.33	3743.33	3743.33	3743.33	3743.33			404.461	2910	2910	2910	2910
		539.792	3970	3970	3970	3970	3970		539.411	4053.33	4053.33	4053.33	4053.33	4053.33		539.789	3640	3640	3640	3640	3640		539.649	3403.33	3403.33	3403.33	3403.33	3403.33		539.577	3916.67	3916.67	3916.67	3916.67	3916.67		539.728	3790	3790	3790	3790	3790			404.411	2833.33	2833.33	2833.33	2833.33
		539.742	4290	4290	4290	4290	4290		539.361	3683.33	3683.33	3683.33	3683.33	3683.33		539.739	3543.33	3543.33	3543.33	3543.33	3543.33		539.599	3350	3350	3350	3350	3350		539.527	3963.33	3963.33	3963.33	3963.33	3963.33		539.678	3886.67	3886.67	3886.67	3886.67	3886.67			404.361	2880	2880	2880	2880
		539.692	4096.67	4096.67	4096.67	4096.67	4096.67		539.311	4023.33	4023.33	4023.33	4023.33	4023.33		539.689	3380	3380	3380	3380	3380		539.549	3336.67	3336.67	3336.67	3336.67	3336.67		539.477	3890	3890	3890	3890	3890		539.628	3840	3840	3840	3840	3840			404.311	2943.33	2943.33	2943.33	2943.33
		539.642	4086.67	4086.67	4086.67	4086.67	4086.67		539.261	3933.33	3933.33	3933.33	3933.33	3933.33		539.639	3430	3430	3430	3430	3430		539.499	3286.67	3286.67	3286.67	3286.67	3286.67		539.427	3943.33	3943.33	3943.33	3943.33	3943.33		539.578	4066.67	4066.67	4066.67	4066.67	4066.67			404.261	2953.33	2953.33	2953.33	2953.33
		539.592	4006.67	4006.67	4006.67	4006.67	4006.67		539.211	3756.67	3756.67	3756.67	3756.67	3756.67		539.589	3700	3700	3700	3700	3700		539.449	3536.67	3536.67	3536.67	3536.67	3536.67		539.377	3806.67	3806.67	3806.67	3806.67	3806.67		539.528	3890	3890	3890	3890	3890			404.211	2956.67	2956.67	2956.67	2956.67
		539.542	4053.33	4053.33	4053.33	4053.33	4053.33		539.161	3783.33	3783.33	3783.33	3783.33	3783.33		539.539	3586.67	3586.67	3586.67	3586.67	3586.67		539.399	3370	3370	3370	3370	3370		539.327	3976.67	3976.67	3976.67	3976.67	3976.67		539.478	3963.33	3963.33	3963.33	3963.33	3963.33			404.161	3086.67	3086.67	3086.67	3086.67
		539.492	4340	4340	4340	4340	4340		539.111	3963.33	3963.33	3963.33	3963.33	3963.33		539.489	3486.67	3486.67	3486.67	3486.67	3486.67		539.349	3496.67	3496.67	3496.67	3496.67	3496.67		539.277	3996.67	3996.67	3996.67	3996.67	3996.67		539.428	3966.67	3966.67	3966.67	3966.67	3966.67			404.111	3100	3100	3100	3100
		539.442	4240	4240	4240	4240	4240		539.061	3930	3930	3930	3930	3930		539.439	3663.33	3663.33	3663.33	3663.33	3663.33		539.299	3343.33	3343.33	3343.33	3343.33	3343.33		539.227	3926.67	3926.67	3926.67	3926.67	3926.67		539.378	3903.33	3903.33	3903.33	3903.33	3903.33			404.061	2983.33	2983.33	2983.33	2983.33
		539.392	4233.33	4233.33	4233.33	4233.33	4233.33		539.011	3820	3820	3820	3820	3820		539.389	3663.33	3663.33	3663.33	3663.33	3663.33		539.249	3510	3510	3510	3510	3510		539.177	4006.67	4006.67	4006.67	4006.67	4006.67		539.328	4056.67	4056.67	4056.67	4056.67	4056.67			404.011	2843.33	2843.33	2843.33	2843.33
		539.342	4236.67	4236.67	4236.67	4236.67	4236.67		538.961	3776.67	3776.67	3776.67	3776.67	3776.67		539.339	3716.67	3716.67	3716.67	3716.67	3716.67		539.199	3543.33	3543.33	3543.33	3543.33	3543.33		539.127	3860	3860	3860	3860	3860		539.278	3910	3910	3910	3910	3910			403.961	2806.67	2806.67	2806.67	2806.67
		539.292	4236.67	4236.67	4236.67	4236.67	4236.67		538.911	3866.67	3866.67	3866.67	3866.67	3866.67		539.289	3573.33	3573.33	3573.33	3573.33	3573.33		539.149	3450	3450	3450	3450	3450		539.077	3856.67	3856.67	3856.67	3856.67	3856.67		539.228	3796.67	3796.67	3796.67	3796.67	3796.67			403.911	2903.33	2903.34	2903.33	2903.33
		539.242	4053.33	4053.33	4053.33	4053.33	4053.33		538.861	3876.67	3876.67	3876.67	3876.67	3876.67		539.239	3606.67	3606.67	3606.67	3606.67	3606.67		539.099	3340	3340	3340	3340	3340		539.027	3980	3980	3980	3980	3980		539.178	3943.33	3943.33	3943.33	3943.33	3943.33			403.861	2866.67	2866.67	2866.67	2866.67
		539.192	4030	4030	4030	4030	4030		538.811	3816.67	3816.67	3816.67	3816.67	3816.67		539.189	3500	3500	3500	3500	3500		539.049	3446.67	3446.67	3446.67	3446.67	3446.67		538.977	3870	3870	3870	3870	3870		539.128	3803.33	3803.33	3803.33	3803.33	3803.33			403.811	2750	2750	2750	2750
		539.142	4060	4060	4060	4060	4060		538.761	3843.33	3843.33	3843.33	3843.33	3843.33		539.139	3576.67	3576.67	3576.67	3576.67	3576.67		538.999	3433.33	3433.34	3433.33	3433.33	3433.34		538.927	3940	3940	3940	3940	3940		539.078	3993.33	3993.33	3993.33	3993.33	3993.33			403.761	2783.33	2783.34	2783.33	2783.33
		539.092	4190	4190	4190	4190	4190		538.711	3803.33	3803.33	3803.33	3803.33	3803.33		539.089	3523.33	3523.33	3523.33	3523.33	3523.33		538.949	3423.33	3423.34	3423.33	3423.33	3423.34		538.877	3886.67	3886.67	3886.67	3886.67	3886.67		539.028	3980	3980	3980	3980	3980			403.711	2886.67	2886.67	2886.67	2886.67
		539.042	4210	4210	4210	4210	4210		538.661	3860	3860	3860	3860	3860		539.039	3546.67	3546.67	3546.67	3546.67	3546.67		538.899	3366.67	3366.67	3366.67	3366.67	3366.67		538.827	3856.67	3856.67	3856.67	3856.67	3856.67		538.978	3853.33	3853.33	3853.33	3853.33	3853.33			403.661	2840	2840.01	2840	2840
		538.992	4196.67	4196.67	4196.67	4196.67	4196.67		538.611	3800	3800	3800	3800	3800		538.989	3483.33	3483.33	3483.33	3483.33	3483.33		538.849	3483.33	3483.34	3483.33	3483.33	3483.34		538.777	3890	3890	3890	3890	3890		538.928	4100	4100	4100	4100	4100			403.611	2850	2850.01	2850	2850
		538.942	4220	4220	4220	4220	4220		538.561	3830	3830	3830	3830	3830		538.939	3430	3430	3430	3430	3430		538.799	3340	3340.01	3340	3340	3340.01		538.727	4033.33	4033.33	4033.34	4033.33	4033.34		538.878	3966.67	3966.67	3966.67	3966.67	3966.67			403.561	2880	2880.02	2880	2880
		538.892	4173.33	4173.33	4173.33	4173.33	4173.33		538.511	4013.33	4013.33	4013.33	4013.33	4013.33		538.889	3690	3690	3690	3690	3690		538.749	3510	3510.01	3510	3510	3510.01		538.677	4076.67	4076.67	4076.67	4076.67	4076.67		538.828	4050	4050	4050	4050	4050			403.511	2963.33	2879.96	2879.93	2879.93
		538.842	4126.67	4126.67	4126.67	4126.67	4126.67		538.461	4036.67	4036.67	4036.67	4036.67	4036.67		538.839	3630	3630	3630	3630	3630		538.699	3410	3410.01	3410	3410	3410.01		538.627	3833.33	3833.33	3833.34	3833.33	3833.34		538.778	4040	4040	4040	4040	4040			403.461	2893.33	2879.96	2879.92	2879.92
		538.792	4186.67	4186.67	4186.67	4186.67	4186.67		538.411	3996.67	3996.67	3996.67	3996.67	3996.67		538.789	3560	3560	3560	3560	3560		538.649	3436.67	3436.68	3436.67	3436.67	3436.68		538.577	4046.67	4046.67	4046.68	4046.67	4046.68		538.728	4013.33	4013.33	4013.33	4013.33	4013.33			403.411	2873.33	2879.97	2879.92	2879.92
		538.742	4140	4140	4140	4140	4140		538.361	3960	3960	3960	3960	3960		538.739	3653.33	3653.33	3653.33	3653.33	3653.33		538.599	3380	3380.01	3380	3380	3380.01		538.527	4013.33	4013.33	4013.34	4013.33	4013.34		538.678	3880	3880	3880	3880	3880			403.361	2920	2879.95	2879.89	2879.89
		538.692	4200	4200	4200	4200	4200		538.311	3916.67	3916.67	3916.67	3916.67	3916.67		538.689	3586.67	3586.67	3586.67	3586.67	3586.67		538.549	3433.33	3433.35	3433.33	3433.33	3433.35		538.477	3910	3910	3910.01	3910	3910.01		538.628	3866.67	3866.67	3866.67	3866.67	3866.67			403.311	2833.33	2879.94	2879.85	2879.85
		538.642	4130	4130	4130	4130	4130		538.261	3893.33	3893.33	3893.33	3893.33	3893.33		538.639	3730	3730	3730	3730	3730		538.499	3386.67	3386.68	3386.67	3386.67	3386.68		538.427	3900	3900	3900.02	3900	3900.02		538.578	3856.67	3856.67	3856.67	3856.67	3856.67			403.261	2853.33	2879.95	2879.83	2879.83
		538.592	4006.67	4006.67	4006.67	4006.67	4006.67		538.211	3766.67	3766.67	3766.67	3766.67	3766.67		538.589	3576.67	3576.67	3576.67	3576.67	3576.67		538.449	3360	3360.02	3360	3360	3360.02		538.377	3986.67	3986.67	3986.69	3986.67	3986.69		538.528	3770	3770	3770	3770	3770			403.211	2910	2879.97	2879.81	2879.81
		538.542	4156.67	4156.67	4156.67	4156.67	4156.67		538.161	3816.67	3766.61	3766.61	3766.61	3766.61		538.539	3640	3640	3640	3640	3640		538.399	3400	3400.02	3400	3400	3400.02		538.327	3863.33	3863.33	3863.36	3863.33	3863.36		538.478	3903.33	3903.33	3903.33	3903.33	3903.33			403.161	2876.67	2880.02	2879.8	2879.8
		538.492	4236.67	4236.67	4236.67	4236.67	4236.67		538.111	3913.33	3766.45	3766.45	3766.45	3766.45		538.489	3533.33	3533.33	3533.34	3533.33	3533.34		538.349	3426.67	3426.7	3426.67	3426.67	3426.7		538.277	3830	3830	3830.03	3830	3830.03		538.428	4020	4020	4020	4020	4020			403.111	2840	2880.07	2879.77	2879.77
		538.442	4230	4230	4230	4230	4230		538.061	3856.67	3766.35	3766.35	3766.35	3766.35		538.439	3576.67	3576.67	3576.67	3576.67	3576.67		538.299	3486.67	3486.7	3486.67	3486.67	3486.7		538.227	3876.67	3876.67	3876.7	3876.67	3876.7		538.378	3996.67	3996.67	3996.67	3996.67	3996.67			403.061	2876.67	2880.16	2879.77	2879.77
		538.392	4060	4060	4060	4060	4060		538.011	3856.67	3766.24	3766.24	3766.24	3766.24		538.389	3476.67	3476.67	3476.67	3476.67	3476.67		538.249	3503.33	3503.37	3503.33	3503.33	3503.37		538.177	3726.67	3726.67	3726.7	3726.67	3726.7		538.328	4033.33	4033.33	4033.34	4033.33	4033.34			403.011	2853.33	2880.28	2879.75	2879.75
		538.342	4006.67	4006.67	4006.67	4006.67	4006.67		537.961	3850	3766.15	3766.15	3766.15	3766.15		538.339	3630	3630	3630.01	3630	3630.01		538.199	3473.33	3473.38	3473.33	3473.33	3473.38		538.127	3726.67	3726.67	3726.71	3726.67	3726.71		538.278	3930	3930	3930	3930	3930			402.961	2920	2880.42	2879.72	2879.72
		538.292	4013.33	4013.33	4013.33	4013.33	4013.33		537.911	3930	3765.97	3765.97	3765.97	3765.97		538.289	3663.33	3663.33	3663.34	3663.33	3663.34		538.149	3516.67	3516.72	3516.67	3516.67	3516.72		538.077	3786.67	3786.67	3786.72	3786.67	3786.72		538.228	3990	3990	3990	3990	3990			402.911	2950	2880.58	2879.66	2879.66
		538.242	4263.33	4263.33	4263.33	4263.33	4263.33		537.861	3770	3765.96	3765.96	3765.96	3765.96		538.239	3543.33	3543.33	3543.34	3543.33	3543.34		538.099	3466.67	3466.74	3466.67	3466.67	3466.74		538.027	3833.33	3833.33	3833.4	3833.33	3833.4		538.178	4046.67	4046.67	4046.67	4046.67	4046.67			402.861	3000	2880.78	2879.57	2879.57
		538.192	4333.33	4333.33	4333.33	4333.33	4333.33		537.811	3796.67	3765.93	3765.93	3765.93	3765.93		538.189	3470	3470	3470.01	3470	3470.01		538.049	3403.33	3403.42	3403.33	3403.33	3403.42		537.977	3930	3930	3930.08	3930	3930.08		538.128	4046.67	4046.67	4046.67	4046.67	4046.67			402.811	2970	2881.09	2879.5	2879.5
		538.142	4050	4050	4050	4050	4050		537.761	3776.67	3765.92	3765.92	3765.92	3765.92		538.139	3560	3560	3560.01	3560	3560.01		537.999	3430	3430.1	3430	3430	3430.1		537.927	3873.33	3873.33	3873.42	3873.33	3873.42		538.078	3843.33	3843.33	3843.34	3843.33	3843.34			402.761	2770	2881.48	2879.41	2879.41
		538.092	4066.67	4066.67	4066.67	4066.67	4066.67		537.711	3896.67	3765.77	3765.77	3765.77	3765.77		538.089	3510	3510	3510.01	3510	3510.01		537.949	3460	3460.11	3460	3460	3460.11		537.877	3880	3880	3880.11	3880	3880.11		538.028	3850	3850	3850.01	3850	3850.01			402.711	2913.33	2882.09	2879.39	2879.39
		538.042	4176.67	4176.67	4176.67	4176.67	4176.67		537.661	3793.33	3765.74	3765.74	3765.74	3765.74		538.039	3533.33	3533.33	3533.35	3533.33	3533.35		537.899	3513.33	3513.47	3513.33	3513.33	3513.47		537.827	3926.67	3926.67	3926.79	3926.67	3926.79		537.978	3856.67	3856.67	3856.67	3856.67	3856.67			402.661	2860	2882.87	2879.37	2879.37
		537.992	4183.33	4183.33	4183.34	4183.33	4183.34		537.611	3910	3765.58	3765.58	3765.58	3765.58		537.989	3773.33	3773.33	3773.35	3773.33	3773.35		537.849	3510	3510.16	3510	3510	3510.16		537.777	3640	3640	3640.15	3640	3640.15		537.928	4160	4160	4160.01	4160	4160.01			402.611	3056.67	2883.74	2879.23	2879.23
		537.942	4160	4160	4160	4160	4160		537.561	3866.67	3765.46	3765.47	3765.46	3765.47		537.939	3686.67	3686.67	3686.69	3686.67	3686.69		537.799	3483.33	3483.52	3483.33	3483.33	3483.52		537.727	3750	3750	3750.17	3750	3750.17		537.878	3906.67	3906.67	3906.68	3906.67	3906.68			402.561	2966.67	2884.96	2879.17	2879.16
		537.892	4133.33	4133.33	4133.34	4133.33	4133.34		537.511	3750	3765.45	3765.45	3765.45	3765.45		537.889	3540	3540	3540.03	3540	3540.03		537.749	3560	3560.22	3560	3560	3560.22		537.677	3923.33	3923.33	3923.54	3923.33	3923.54		537.828	3966.67	3966.67	3966.68	3966.67	3966.68			402.511	2946.67	2886.54	2879.11	2879.11
		537.842	4250	4250	4250.01	4250	4250.01		537.461	3746.67	3765.43	3765.43	3765.43	3765.43		537.839	3476.67	3476.67	3476.7	3476.67	3476.7		537.699	3490	3490.26	3490	3490	3490.26		537.627	3946.67	3946.67	3946.91	3946.67	3946.91		537.778	3973.33	3973.33	3973.35	3973.33	3973.35			402.461	2966.67	2888.49	2879.05	2879.04
		537.792	4056.67	4056.67	4056.68	4056.67	4056.68		537.411	3916.67	3765.26	3765.26	3765.26	3765.26		537.789	3533.33	3476.59	3476.64	3476.59	3476.64		537.649	3356.67	3356.97	3356.67	3356.67	3356.97		537.577	3843.33	3843.33	3843.61	3843.33	3843.61		537.728	3790	3790	3790.02	3790	3790.02			402.411	2933.33	2891.01	2879	2879
		537.742	4090	4090	4090.01	4090	4090.01		537.361	3916.67	3765.09	3765.09	3765.09	3765.09		537.739	3543.33	3476.5	3476.55	3476.5	3476.55		537.599	3496.67	3497.03	3496.67	3496.67	3497.03		537.527	3723.33	3723.33	3723.66	3723.33	3723.66		537.678	3700	3700	3700.02	3700	3700.02			402.361	2900	2894.19	2878.99	2878.98
		537.692	4106.67	4106.67	4106.68	4106.67	4106.68		537.311	3956.67	3764.87	3764.88	3764.87	3764.88		537.689	3710	3476.18	3476.25	3476.18	3476.25		537.549	3540	3540.42	3540	3540	3540.42		537.477	3850	3723.17	3723.56	3723.17	3723.56		537.628	3956.67	3956.67	3956.7	3956.67	3956.7			402.311	2940	2898.07	2878.94	2878.94
		537.642	4360	4360	4360.02	4360	4360.02		537.261	3810	3764.82	3764.83	3764.82	3764.83		537.639	3523.33	3476.12	3476.2	3476.12	3476.2		537.499	3400	3400.49	3400	3400	3400.49		537.427	3686.67	3723.13	3723.58	3723.13	3723.58		537.578	4016.67	4016.67	4016.7	4016.67	4016.7			402.261	3003.33	2902.86	2878.85	2878.84
		537.592	4193.33	4193.33	4193.36	4193.33	4193.36		537.211	3870	3764.7	3764.71	3764.7	3764.71		537.589	3576.67	3475.98	3476.08	3475.98	3476.08		537.449	3460	3460.58	3460	3460	3460.58		537.377	3900	3722.9	3723.43	3722.9	3723.43		537.528	3970	3970	3970.04	3970	3970.04			402.211	2906.67	2908.88	2878.83	2878.82
		537.542	4316.67	4316.67	4316.7	4316.67	4316.7		537.161	3740	3764.68	3764.69	3764.68	3764.69		537.539	3723.33	3475.64	3475.76	3475.64	3475.76		537.399	3580	3580.67	3580	3580	3580.67		537.327	3833.33	3722.76	3723.38	3722.76	3723.38		537.478	3880	3880	3880.05	3880	3880.05			402.161	2990	2916.1	2878.75	2878.73
		537.492	4110	4110	4110.04	4110	4110.04		537.111	3610	3764.5	3764.52	3764.5	3764.52		537.489	3626.67	3475.44	3475.58	3475.44	3475.58		537.349	3473.33	3474.11	3473.33	3473.33	3474.11		537.277	3883.33	3722.56	3723.28	3722.56	3723.28		537.428	3833.33	3833.33	3833.4	3833.33	3833.4			402.111	3056.67	2924.95	2878.62	2878.59
		537.442	4096.67	4096.67	4096.71	4096.67	4096.71		537.061	3820	3764.44	3764.46	3764.44	3764.46		537.439	3733.33	3475.09	3475.25	3475.09	3475.25		537.299	3356.67	3357.57	3356.67	3356.67	3357.57		537.227	3940	3722.28	3723.12	3722.28	3723.12		537.378	3983.33	3983.33	3983.41	3983.33	3983.41			402.061	3046.67	2935.8	2878.5	2878.46
		537.392	4023.33	4023.33	4023.39	4023.33	4023.39		537.011	3793.33	3764.41	3764.44	3764.41	3764.44		537.389	3573.33	3474.95	3475.15	3474.95	3475.15		537.249	3433.33	3434.39	3433.33	3433.33	3434.39		537.177	3936.67	3722.01	3722.98	3722.01	3722.98		537.328	3943.33	3943.33	3943.43	3943.33	3943.43			402.011	3020	2948.8	2878.41	2878.35
		537.342	4110	4110	4110.08	4110	4110.08		536.961	3786.67	3764.39	3764.42	3764.39	3764.42		537.339	3516.67	3474.89	3475.13	3474.89	3475.13		537.199	3430	3431.22	3430	3430	3431.22		537.127	3890	3721.8	3722.92	3721.8	3722.92		537.278	4020	4020	4020.12	4020	4020.12			401.961	3050	2964.56	2878.3	2878.21
		537.292	4030	4030	4030.1	4030	4030.1		536.911	3730	3764.35	3764.39	3764.35	3764.39		537.289	3510	3474.85	3475.13	3474.85	3475.13		537.149	3450	3451.42	3450	3450	3451.42		537.077	3736.67	3721.78	3723.08	3721.78	3723.08		537.228	3860	3860	3860.14	3860	3860.14			401.911	3023.33	2983.62	2878.21	2878.1
		537.242	4100	4100	4100.12	4100	4100.12		536.861	3660	3764.23	3764.29	3764.23	3764.29		537.239	3523.33	3474.78	3475.12	3474.78	3475.12		537.099	3436.67	3438.3	3436.67	3436.67	3438.3		537.027	3740	3721.76	3723.26	3721.76	3723.26		537.178	4090	4090	4090.17	4090	4090.17			401.861	3060	3006.11	2878.11	2877.96
		537.192	4043.33	4043.33	4043.48	4043.33	4043.48		536.811	3806.67	3764.18	3764.26	3764.18	3764.26		537.189	3646.67	3474.55	3474.95	3474.55	3474.95		537.049	3440	3441.89	3440	3440	3441.89		536.977	3846.67	3721.6	3723.33	3721.6	3723.33		537.128	4083.33	4083.33	4083.54	4083.33	4083.54			401.811	2933.33	3033.07	2878.13	2877.91
		537.142	3863.33	4043.15	4043.34	4043.15	4043.34		536.761	3620	3764.02	3764.12	3764.02	3764.12		537.139	3553.33	3474.44	3474.91	3474.44	3474.91		536.999	3353.33	3355.52	3353.33	3353.33	3355.52		536.927	3693.33	3721.57	3723.56	3721.57	3723.56		537.078	3933.33	3933.33	3933.59	3933.33	3933.59			401.761	3103.33	3065.05	2878.03	2877.74
		537.092	4050	4043.15	4043.38	4043.15	4043.38		536.711	3513.33	3763.74	3763.86	3763.74	3763.86		537.089	3553.33	3474.33	3474.89	3474.33	3474.89		536.949	3346.67	3349.19	3346.67	3346.67	3349.19		536.877	3610	3721.42	3723.73	3721.42	3723.73		537.028	4096.67	4096.67	4096.98	4096.67	4096.98			401.711	3290	3102.22	2877.81	2877.41
		537.042	4213.33	4042.98	4043.27	4042.98	4043.27		536.661	3763.33	3763.74	3763.89	3763.74	3763.89		537.039	3383.33	3474.21	3474.87	3474.21	3474.87		536.899	3333.33	3336.23	3333.33	3333.33	3336.23		536.827	3813.33	3721.31	3723.96	3721.31	3723.96		536.978	3983.33	3983.33	3983.7	3983.33	3983.7			401.661	3170	3146.05	2877.71	2877.19
		536.992	4033.33	4042.97	4043.33	4042.97	4043.33		536.611	3823.33	3763.67	3763.87	3763.67	3763.87		536.989	3506.67	3474.16	3474.95	3474.16	3474.95		536.849	3306.67	3309.99	3306.67	3306.67	3309.99		536.777	3863.33	3721.13	3724.17	3721.13	3724.17		536.928	3783.33	3783.33	3783.78	3783.33	3783.78			401.611	3286.67	3197.5	2877.57	2876.87
		536.942	4116.67	4042.89	4043.34	4042.89	4043.34		536.561	3670	3763.57	3763.81	3763.57	3763.81		536.939	3646.67	3473.93	3474.85	3473.93	3474.85		536.799	3286.67	3290.49	3286.67	3286.67	3290.49		536.727	3860	3720.95	3724.44	3720.95	3724.44		536.878	3723.33	3723.33	3723.87	3723.33	3723.87			401.561	3206.67	3256.8	2877.55	2876.61
		536.892	4160	4042.78	4043.33	4042.78	4043.33		536.511	3793.33	3763.54	3763.84	3763.54	3763.84		536.889	3493.33	3473.9	3474.99	3473.9	3474.99		536.749	3320	3324.38	3320	3320	3324.38		536.677	3783.33	3720.87	3724.88	3720.87	3724.88		536.828	3863.33	3723.21	3723.86	3723.21	3723.86			401.511	3333.33	3325.33	2877.49	2876.25
		536.842	4113.33	4042.71	4043.38	4042.71	4043.38		536.461	3893.33	3763.39	3763.77	3763.39	3763.77		536.839	3533.33	3473.82	3475.1	3473.82	3475.1		536.699	3280	3285.01	3280	3280	3285.01		536.627	3770	3720.81	3725.4	3720.81	3725.4		536.778	3816.67	3723.13	3723.91	3723.13	3723.91			401.461	3456.67	3404.67	2877.44	2875.8
		536.792	3990	4042.65	4043.49	4042.65	4043.49		536.411	3693.33	3763.31	3763.79	3763.31	3763.79		536.789	3490	3473.8	3475.3	3473.8	3475.3		536.649	3380	3385.71	3380	3380	3385.71		536.577	3863.33	3720.63	3725.88	3720.63	3725.88		536.728	3763.33	3723.1	3724.02	3723.1	3724.02			401.411	3540	3494.66	2877.43	2875.28
		536.742	4183.33	4042.51	4043.53	4042.51	4043.53		536.361	3886.67	3763.17	3763.77	3763.17	3763.77		536.739	3596.67	3473.63	3475.38	3473.63	3475.38		536.599	3440	3446.54	3440	3440	3446.54		536.527	3790	3720.54	3726.52	3720.54	3726.52		536.678	3930	3722.92	3724.02	3722.92	3724.02			401.361	3560	3597.14	2877.55	2874.74
		536.692	4143.33	4042.41	4043.66	4042.41	4043.66		536.311	3906.67	3763.01	3763.76	3763.01	3763.76		536.689	3453.33	3473.6	3475.66	3473.6	3475.66		536.549	3370	3377.45	3370	3370	3377.45		536.477	3753.33	3720.5	3727.33	3720.5	3727.33		536.628	4030	3722.65	3723.97	3722.65	3723.97			401.311	3613.33	3714.01	2877.8	2874.16
		536.642	4146.67	4042.31	4043.84	4042.31	4043.84		536.261	3660	3762.9	3763.82	3762.9	3763.82		536.639	3463.33	3473.59	3475.99	3473.59	3475.99		536.499	3473.33	3378.36	3369.87	3369.87	3378.36		536.427	3836.67	3720.35	3728.14	3720.35	3728.14		536.578	3956.67	3722.45	3724.01	3722.45	3724.01			401.261	3670	3844.61	2878.24	2873.54
		536.592	4040	4042.31	4044.17	4042.31	4044.17		536.211	3720	3762.85	3763.99	3762.85	3763.99		536.589	3430	3473.53	3476.33	3473.53	3476.33		536.449	3356.67	3379.48	3369.86	3369.86	3379.48		536.377	3716.67	3720.35	3729.2	3720.35	3729.2		536.528	3763.33	3722.41	3724.27	3722.41	3724.27			401.211	3616.67	3990.79	2878.99	2872.96
		536.542	3913.33	4042.18	4044.44	4042.18	4044.44		536.161	3893.33	3762.71	3764.11	3762.71	3764.11		536.539	3583.33	3473.38	3476.64	3473.38	3476.64		536.399	3443.33	3380.71	3369.77	3369.77	3380.71		536.327	3866.67	3720.16	3730.19	3720.16	3730.19		536.478	3953.33	3722.21	3724.41	3722.21	3724.41			401.161	4126.67	4154.25	2879.7	2871.98
		536.492	3950	4042.09	4044.83	4042.09	4044.83		536.111	3766.67	3762.7	3764.44	3762.7	3764.44		536.489	3516.67	3473.32	3477.11	3473.32	3477.11		536.349	3360	3382.17	3369.76	3369.76	3382.17		536.277	3736.67	3720.14	3731.53	3720.14	3731.53		536.428	3826.67	3722.12	3724.72	3722.12	3724.72			401.111	4336.67	4333.78	2880.63	2870.83
		536.442	4046.67	4042.08	4045.4	4042.08	4045.4		536.061	3700	3762.63	3764.77	3762.63	3764.77		536.439	3526.67	3473.25	3477.63	3473.25	3477.63		536.299	3570	3383.57	3369.51	3369.51	3383.57		536.227	3596.67	3719.99	3732.91	3719.99	3732.91		536.378	3786.67	3722.06	3725.13	3722.06	3725.13			401.061	4163.33	4531.04	2882.24	2869.82
		536.392	4233.33	4041.89	4045.91	4041.89	4045.91		536.011	3723.33	3762.59	3765.21	3762.59	3765.21		536.389	3463.33	3473.24	3478.33	3473.24	3478.33		536.249	3393.33	3385.36	3369.49	3369.49	3385.36		536.177	3803.33	3719.88	3734.49	3719.88	3734.49		536.328	3823.33	3721.98	3725.59	3721.98	3725.59			401.011	4623.33	4747.43	2884.04	2868.45
		536.342	4070	4041.86	4046.7	4041.86	4046.7		535.961	3706.67	3762.52	3765.74	3762.52	3765.74		536.339	3493.33	3473.21	3479.11	3473.21	3479.11		536.199	3400	3387.37	3369.45	3369.45	3387.37		536.127	3670	3719.82	3736.3	3719.82	3736.3		536.278	3730	3721.97	3726.22	3721.97	3726.22			400.961	4863.33	4980.63	2886.45	2866.88
		536.292	4020	4041.84	4047.66	4041.84	4047.66		535.911	3596.67	3762.34	3766.27	3762.34	3766.27		536.289	3436.67	3473.16	3479.97	3473.16	3479.97		536.149	3230	3389.52	3369.28	3369.28	3389.52		536.077	3686.67	3719.78	3738.38	3719.78	3738.38		536.228	3750	3721.95	3726.94	3721.95	3726.94			400.911	4973.33	5231.15	2889.54	2865.24
		536.242	4103.33	4041.78	4048.76	4041.78	4048.76		535.861	3773.33	3762.33	3767.11	3762.33	3767.11		536.239	3543.33	3473.06	3480.92	3473.06	3480.92		536.099	3296.67	3392	3369.19	3369.19	3392		536.027	3703.33	3719.76	3740.74	3719.76	3740.74		536.178	3886.67	3721.8	3727.65	3721.8	3727.65			400.861	5333.33	5499.74	2893.48	2863.3
		536.192	4000	4041.74	4050.1	4041.74	4050.1		535.811	3723.33	3762.28	3768.1	3762.28	3768.1		536.189	3510	3473.01	3482.05	3473.01	3482.05		536.049	3376.67	3394.81	3369.18	3369.18	3394.81		535.977	3703.33	3719.74	3743.35	3719.74	3743.35		536.128	3823.33	3721.71	3728.55	3721.71	3728.55			400.811	5393.33	5782.96	2898.44	2861.32
		536.142	3890	4041.59	4051.58	4041.59	4051.58		535.761	3776.67	3762.27	3769.31	3762.27	3769.31		536.139	3470	3473.01	3483.39	3473.01	3483.39		535.999	3196.67	3397.71	3368.97	3368.97	3397.71		535.927	3700	3719.71	3746.23	3719.71	3746.23		536.078	3860	3721.59	3729.57	3721.59	3729.57			400.761	5800	6079.47	2904.59	2859.02
		536.092	4153.33	4041.48	4053.39	4041.48	4053.39		535.711	3620	3762.11	3770.62	3762.11	3770.62		536.089	3483.33	3473	3484.93	3473	3484.93		535.949	3226.67	3401.09	3368.8	3368.8	3401.09		535.877	3703.33	3719.69	3749.42	3719.69	3749.42		536.028	3706.67	3721.58	3730.87	3721.58	3730.87			400.711	6330	6388.17	2911.79	2856.3
		536.042	4130	4041.39	4055.56	4041.39	4055.56		535.661	3720	3762.06	3772.32	3762.06	3772.32		536.039	3476.67	3472.99	3486.69	3472.99	3486.69		535.899	3416.67	3404.94	3368.74	3368.74	3404.94		535.827	3773.33	3719.62	3753	3719.62	3753		535.978	3763.33	3721.55	3732.34	3721.55	3732.34			400.661	6683.33	6704.65	2920.67	2853.31
		535.992	4193.33	4041.24	4058.06	4041.24	4058.06		535.611	3823.33	3761.99	3774.32	3761.99	3774.32		535.989	3403.33	3472.9	3488.58	3472.9	3488.58		535.849	3286.67	3409.12	3368.64	3368.64	3409.12		535.777	3653.33	3719.54	3756.91	3719.54	3756.91		535.928	3850	3721.43	3733.96	3721.43	3733.96			400.611	7060	7026.02	2931.18	2850.02
		535.942	4333.33	4040.95	4060.88	4040.95	4060.88		535.561	3766.67	3761.99	3776.77	3761.99	3776.77		535.939	3230	3472.57	3490.48	3472.57	3490.48		535.799	3176.67	3413.57	3368.41	3368.41	3413.57		535.727	3800	3719.44	3761.19	3719.44	3761.19		535.878	3680	3721.4	3735.89	3721.4	3735.89			400.561	7100	7348.68	2944.12	2846.69
		535.892	4106.67	4040.88	4064.44	4040.88	4064.44		535.511	3796.67	3761.95	3779.63	3761.95	3779.63		535.889	3466.67	3472.56	3492.97	3472.56	3492.97		535.749	3430	3418.75	3368.34	3368.34	3418.75		535.677	3736.67	3719.41	3765.95	3719.41	3765.95		535.828	3823.33	3721.31	3738.07	3721.31	3738.07			400.511	7720	7667.62	2959.01	2842.88
		535.842	4120	4040.8	4068.59	4040.8	4068.59		535.461	3903.33	3761.79	3782.88	3761.79	3782.88		535.839	3503.33	3472.52	3495.77	3472.52	3495.77		535.699	3363.33	3424.55	3368.33	3368.33	3424.55		535.627	3903.33	3719.18	3771.15	3719.18	3771.15		535.778	3863.33	3721.19	3740.55	3721.19	3740.55			400.461	8376.67	7978.39	2976.37	2838.55
		535.792	4203.33	4040.64	4073.35	4040.64	4073.35		535.411	3780	3761.77	3786.86	3761.77	3786.86		535.789	3486.67	3472.5	3498.98	3472.5	3498.98		535.649	3330	3430.84	3368.28	3368.28	3430.84		535.577	3823.33	3719.05	3776.94	3719.05	3776.94		535.728	3836.67	3721.09	3743.41	3721.09	3743.41			400.411	8386.67	8274.34	2996.69	2834.2
		535.742	4076.67	4040.6	4079.02	4040.6	4079.02		535.361	3643.33	3761.64	3791.41	3761.64	3791.41		535.739	3466.67	3472.49	3502.59	3472.49	3502.59		535.599	3506.67	3437.56	3368.12	3368.12	3437.56		535.527	4000	3718.69	3783.05	3718.69	3783.05		535.678	3730	3721.08	3746.75	3721.08	3746.75			400.361	8576.67	8552.33	3020.28	2829.71
		535.692	3970	4040.53	4085.55	4040.53	4085.55		535.311	3773.33	3761.62	3796.87	3761.62	3796.87		535.689	3453.33	3472.46	3506.6	3472.46	3506.6		535.549	3166.67	3444.88	3367.87	3367.87	3444.88		535.477	3900	3718.47	3789.83	3718.47	3789.83		535.628	3783.33	3721.02	3750.5	3721.02	3750.5			400.311	8876.67	8807.29	3047.08	2824.97
		535.642	4293.33	4040.28	4092.91	4040.28	4092.91		535.261	3846.67	3761.53	3803.19	3761.53	3803.19		535.639	3573.33	3472.33	3510.96	3472.33	3510.96		535.499	3383.33	3453.27	3367.85	3367.85	3453.27		535.427	3916.67	3718.21	3797.4	3718.21	3797.4		535.578	3913.33	3720.86	3754.62	3720.86	3754.62			400.261	9510	9029.16	3077.12	2819.74
		535.592	4353.33	4039.97	4101.36	4039.97	4101.36		535.211	3816.67	3761.47	3810.59	3761.47	3810.59		535.589	3493.33	3472.3	3515.92	3472.3	3515.92		535.449	3426.67	3462.33	3367.78	3367.78	3462.33		535.377	3696.67	3718.19	3805.94	3718.19	3805.94		535.528	3923.33	3720.68	3759.29	3720.68	3759.29			400.211	9686.67	9218.61	3110.76	2814.37
		535.542	4153.33	4039.86	4111.32	4039.86	4111.32		535.161	3836.67	3761.38	3819.15	3761.38	3819.15		535.539	3620	3472.1	3521.35	3472.1	3521.35		535.399	3373.33	3472.2	3367.78	3367.78	3472.2		535.327	3780	3718.11	3815.15	3718.11	3815.15		535.478	3796.67	3720.62	3764.67	3720.62	3764.67			400.161	9590	9371.94	3148.26	2809.06
		535.492	4210	4039.69	4122.68	4039.69	4122.68		535.111	3710	3761.33	3829.08	3761.33	3829.08		535.489	3683.33	3471.81	3527.38	3471.81	3527.38		535.349	3283.33	3482.77	3367.67	3367.67	3482.77		535.277	3863.33	3717.93	3825.01	3717.92	3825.01		535.428	3780	3720.56	3770.72	3720.56	3770.72			400.111	9733.33	9478.23	3189.36	2803.64
		535.442	4326.67	4039.4	4135.58	4039.4	4135.58		535.061	3863.33	3761.21	3840.47	3761.21	3840.47		535.439	3730	3471.46	3534.02	3471.46	3534.02		535.299	3293.33	3494.52	3367.58	3367.58	3494.52		535.227	3793.33	3717.83	3835.9	3717.83	3835.9		535.378	3746.67	3720.54	3777.55	3720.54	3777.55			400.061	9963.33	9542.34	3233.73	2798.04
		535.392	4146.67	4039.29	4150.5	4039.29	4150.5		535.011	3933.33	3761.02	3853.5	3761.02	3853.5		535.389	3446.67	3471.42	3541.7	3471.42	3541.7		535.249	3436.67	3507.25	3367.5	3367.5	3507.25		535.177	3743.33	3717.8	3847.95	3717.8	3847.95		535.328	3933.33	3720.36	3785.01	3720.36	3785.01			400.011	10013.3	9563.02	3281.3	2792.39
		535.342	4046.67	4039.29	4167.58	4039.29	4167.58		534.961	4013.33	3760.74	3868.35	3760.74	3868.35		535.339	3410	3471.34	3550.13	3471.34	3550.13		535.199	3370	3521.03	3367.5	3367.5	3521.03		535.127	3766.67	3717.74	3860.9	3717.74	3860.9		535.278	3950	3720.16	3793.4	3720.16	3793.4			399.961	9963.33	9531.08	3331.53	2786.78
		535.292	4110	4039.22	4186.89	4039.22	4186.89		534.911	3850	3760.64	3885.54	3760.64	3885.54		535.289	3663.33	3471.08	3559.23	3471.08	3559.23		535.149	3403.33	3535.79	3367.45	3367.45	3535.79		535.077	3896.67	3717.51	3874.67	3717.51	3874.67		535.228	3936.67	3719.97	3802.82	3719.97	3802.82			399.911	9916.67	9455.79	3383.94	2781.2
		535.242	4186.67	4039.07	4208.68	4039.07	4208.68		534.861	3813.33	3760.58	3905.17	3760.58	3905.17		535.239	3460	3471.06	3569.7	3471.06	3569.7		535.099	3483.33	3551.75	3367.31	3367.31	3551.75		535.027	3813.33	3717.39	3889.61	3717.39	3889.61		535.178	3680	3719.94	3813.46	3719.93	3813.47			399.861	9736.67	9338.63	3437.75	2775.75
		535.192	4086.67	4039.02	4233.37	4039.02	4233.37		534.811	3846.67	3760.49	3927.42	3760.48	3927.42		535.189	3573.33	3470.93	3581.13	3470.92	3581.13		535.049	3306.67	3569.17	3367.24	3367.24	3569.17		534.977	3830	3717.25	3906.05	3717.25	3906.05		535.128	3923.33	3719.76	3825.12	3719.76	3825.13			399.811	9533.33	9174.71	3492.09	2770.47
		535.142	4223.33	4038.84	4261.04	4038.84	4261.04		534.761	3976.67	3760.25	3952.47	3760.24	3952.48		535.139	3460	3470.91	3593.79	3470.91	3593.79		534.999	3233.33	3587.7	3367.08	3367.08	3587.7		534.927	3850	3717.08	3923.62	3717.08	3923.63		535.078	3773.33	3719.71	3838.17	3719.71	3838.17			399.761	9396.67	8974.69	3545.91	2765.28
		535.092	4416.67	4038.46	4291.93	4038.46	4291.93		534.711	3910	3760.08	3980.85	3760.07	3980.86		535.089	3480	3470.9	3607.63	3470.9	3607.63		534.949	3456.67	3607.54	3366.97	3366.97	3607.55		534.877	3833.33	3716.93	3942.43	3716.93	3942.43		535.028	3963.33	3719.5	3852.4	3719.5	3852.41			399.711	9143.33	8742.6	3597.91	2760.29
		535.042	4353.33	4038.15	4326.62	4038.15	4326.63		534.661	3893.33	3759.93	4012.81	3759.92	4012.82		535.039	3563.33	3470.78	3622.61	3470.77	3622.62		534.899	3533.33	3628.66	3366.77	3366.77	3628.66		534.827	3916.67	3716.68	3962.39	3716.68	3962.39		534.978	3906.67	3719.34	3868.14	3719.34	3868.14			399.661	9126.67	8477.93	3647.05	2755.3
		534.992	4396.67	4037.8	4365.35	4037.79	4365.36		534.611	4060	3759.6	4048.49	3759.59	4048.51		534.989	3573.33	3470.64	3638.92	3470.63	3638.93		534.849	3503.33	3651.68	3366.6	3366.6	3651.68		534.777	3843.33	3716.52	3984.25	3716.52	3984.26		534.928	3990	3719.11	3885.36	3719.1	3885.37			399.611	8650	8190.83	3691.8	2750.69
		534.942	4383.33	4037.45	4408.53	4037.44	4408.54		534.561	4006.67	3759.33	4088.48	3759.31	4088.5		534.939	3630	3470.43	3656.94	3470.41	3656.96		534.799	3546.67	3676.07	3366.39	3366.38	3676.08		534.727	3750	3716.48	4007.72	3716.47	4007.73		534.878	3886.67	3718.97	3904.34	3718.96	3904.35			399.561	8253.33	7886.22	3731.7	2746.38
		534.892	4323.33	4037.17	4456.58	4037.16	4456.6		534.511	4053.33	3759.02	4133.02	3758.98	4133.05		534.889	3640	3470.21	3676.54	3470.18	3676.56		534.749	3450	3702.05	3366.29	3366.28	3702.06		534.677	3956.67	3716.18	4032.36	3716.17	4032.38		534.828	4110	3718.63	3924.9	3718.62	3924.91			399.511	8083.33	7566.95	3764.21	2742.2
		534.842	4663.33	4036.55	4509.48	4036.53	4509.5		534.461	4126.67	3758.62	4182.45	3758.57	4182.5		534.839	3583.33	3470.06	3697.86	3470.03	3697.9		534.699	3750	3729.17	3365.83	3365.82	3729.18		534.627	3970	3715.86	4058.46	3715.85	4058.48		534.778	3916.67	3718.47	3947.51	3718.45	3947.53			399.461	7596.67	7240.4	3789.99	2738.41
		534.792	4420	4036.18	4568.2	4036.15	4568.22		534.411	4093.33	3758.26	4237.49	3758.2	4237.55		534.789	3583.33	3469.92	3720.92	3469.87	3720.97		534.649	3760	3758.3	3365.35	3365.34	3758.32		534.577	4070	3715.42	4086.34	3715.4	4086.37		534.728	3860	3718.35	3972.31	3718.32	3972.33			399.411	7173.33	6910.94	3806.42	2734.93
		534.742	4683.33	4035.55	4632.62	4035.51	4632.65		534.361	4283.33	3757.7	4298.13	3757.61	4298.22		534.739	3703.33	3469.62	3745.64	3469.56	3745.7		534.599	3756.67	3789.2	3364.89	3364.86	3789.23		534.527	4136.67	3714.9	4116.01	3714.87	4116.04		534.678	4073.33	3718.05	3999.13	3718.02	3999.17			399.361	6840	6583.06	3814.64	2731.72
		534.692	4670	4034.93	4703.4	4034.87	4703.46		534.311	4520	3756.89	4364.6	3756.75	4364.74		534.689	3766.67	3469.24	3772.22	3469.15	3772.31		534.549	3613.33	3821.89	3364.6	3364.56	3821.93		534.477	4176.67	3714.33	4147.24	3714.28	4147.29		534.628	3946.67	3717.87	4028.29	3717.82	4028.34			399.311	6730	6260.46	3812.36	2728.59
		534.642	4706.67	4034.28	4780.89	4034.2	4780.97		534.261	4460	3756.15	4437.59	3755.97	4437.77		534.639	3796.67	3468.82	3801.27	3468.7	3801.39		534.499	3563.33	3856.27	3364.37	3364.32	3856.32		534.427	4076.67	3713.89	4180.22	3713.82	4180.29		534.578	4040	3717.61	4059.7	3717.54	4059.77			399.261	6443.33	5946.13	3801.36	2725.68
		534.592	4766.67	4033.58	4865.43	4033.47	4865.54		534.211	4403.33	3755.5	4517.4	3755.24	4517.66		534.589	3676.67	3468.58	3832.61	3468.42	3832.77		534.449	3830	3892.21	3363.82	3363.75	3892.28		534.377	4056.67	3713.49	4215.11	3713.39	4215.2		534.528	4226.67	3717.2	4093.35	3717.1	4093.46			399.211	6103.33	5644.68	3780.41	2723.04
		534.542	4956.67	4032.7	4957.24	4032.55	4957.38		534.161	4753.33	3754.48	4603.87	3754.13	4604.23		534.539	3733.33	3468.28	3866.08	3468.06	3866.3		534.399	3840	3930.24	3363.27	3363.18	3930.34		534.327	4103.33	3713.03	4252.12	3712.9	4252.26		534.478	4146.67	3716.87	4129.57	3716.72	4129.72			399.161	5686.67	5357.16	3751.46	2720.72
		534.492	5113.33	4031.68	5056.67	4031.48	5056.87		534.111	4650	3753.61	4697.76	3753.12	4698.24		534.489	3860	3467.83	3901.65	3467.53	3901.96		534.349	3950	3969.77	3362.6	3362.46	3969.9		534.277	4410	3712.21	4290.43	3712.01	4290.62		534.428	4120	3716.58	4168.38	3716.37	4168.58			399.111	5586.67	5084.4	3713.93	2718.48
		534.442	5263.33	4030.52	5164.02	4030.25	5164.29		534.061	4900	3752.5	4798.85	3751.84	4799.51		534.439	3846.67	3467.41	3939.6	3467.01	3940		534.299	3663.33	4011.26	3362.29	3362.1	4011.45		534.227	4320	3711.51	4330.52	3711.24	4330.79		534.378	4176.67	3716.26	4209.75	3715.97	4210.03			399.061	5273.33	4830.22	3669.9	2716.48
		534.392	5573.33	4029.09	5279.37	4028.71	5279.75		534.011	5033.33	3751.3	4907.41	3750.4	4908.31		534.389	4110	3466.68	3979.76	3466.13	3980.3		534.249	3966.67	4053.99	3361.63	3361.37	4054.26		534.177	4436.67	3710.7	4372.14	3710.33	4372.52		534.328	4256.67	3715.89	4253.72	3715.51	4254.11			399.011	4956.67	4593.71	3619.83	2714.72
		534.342	5470	4027.79	5403.32	4027.27	5403.83		533.961	5140	3750.06	5023.54	3748.85	5024.76		534.339	4073.33	3466.03	4022.93	3465.31	4023.66		534.199	3893.33	4098.97	3361.09	3360.72	4099.34		534.127	4230	3710.19	4416.36	3709.67	4416.88		534.278	4220	3715.6	4300.41	3715.07	4300.94			398.961	4916.67	4374.23	3565.26	2713
		534.292	5356.67	4026.65	5535.99	4025.95	5536.69		533.911	5083.33	3748.99	5147.38	3747.36	5149.01		534.289	4046.67	3465.47	4068.67	3464.51	4069.63		534.149	3960	4145.36	3360.5	3359.99	4145.86		534.077	4296.67	3709.64	4462.07	3708.93	4462.79		534.228	4290	3715.29	4349.73	3714.57	4350.45			398.911	4763.33	4174.35	3507.22	2711.4
		534.242	5810	4025.11	5676.88	4024.17	5677.82		533.861	5270	3747.84	5278.55	3745.65	5280.74		534.239	4120	3464.89	4116.86	3463.62	4118.14		534.099	4013.33	4193.09	3359.89	3359.2	4193.78		534.027	4446.67	3708.98	4509.12	3707.99	4510.11		534.178	4393.33	3714.95	4401.81	3713.98	4402.79			398.861	4483.33	3992.28	3447.28	2710.01
		534.192	5800	4023.67	5826.39	4022.4	5827.66		533.811	5326.67	3746.8	5416.94	3743.88	5419.86		534.189	4283.33	3464.18	4167.4	3462.5	4169.07		534.049	4180	4241.95	3359.14	3358.2	4242.88		533.977	4530	3708.3	4557.54	3706.95	4558.89		534.128	4436.67	3714.67	4456.59	3713.35	4457.9			398.811	4130	3826.73	3386.59	2708.9
		534.142	5950	4022.18	5984.22	4020.47	5985.93		533.761	5526.67	3745.77	5562.05	3741.89	5565.93		534.139	4346.67	3463.5	4220.41	3461.3	4222.61		533.999	4233.33	4292.26	3358.42	3357.14	4293.53		533.927	4606.67	3707.64	4607.7	3705.81	4609.53		534.078	4476.67	3714.45	4513.85	3712.69	4515.61			398.761	4090	3678.89	3326.06	2707.82
		534.092	6160	4020.61	6150.06	4018.34	6152.33		533.711	5906.67	3744.59	5713.19	3739.46	5718.32		534.089	4370	3462.94	4276.23	3460.06	4279.11		533.949	4173.33	4343.9	3357.86	3356.15	4345.61		533.877	4696.67	3707.03	4659.14	3704.56	4661.61		534.028	4693.33	3714.2	4573.35	3711.84	4575.71			398.711	4010	3546.65	3266.64	2706.8
		534.042	6316.67	4019.07	6323.58	4016.05	6326.61		533.661	5943.33	3743.74	5870.12	3737	5876.86		534.039	4396.67	3462.52	4334.88	3458.79	4338.62		533.899	4290	4396.32	3357.33	3355.02	4398.63		533.827	4736.67	3706.58	4711.66	3703.25	4714.99		533.978	4776.67	3714.04	4635.04	3710.92	4638.17			398.661	4006.67	3428.18	3209.15	2705.78
		533.992	6346.67	4017.71	6504.42	4013.72	6508.41		533.611	5880	3743.45	6032.17	3734.6	6041.02		533.989	4386.67	3462.37	4395.96	3457.52	4400.81		533.849	4270	4449.56	3356.99	3353.91	4452.64		533.777	4600	3706.56	4765.39	3702.12	4769.84		533.928	4713.33	3714.2	4698.88	3710.05	4703.03			398.611	3873.33	3324.25	3154.26	2704.87
		533.942	6516.67	4016.48	6691.77	4011.23	6697.02		533.561	6200	3743.33	6198.13	3731.84	6209.62		533.939	4523.33	3462.34	4459.18	3456.07	4465.45		533.799	4256.67	4503.52	3356.92	3352.81	4507.63		533.727	4783.33	3706.68	4819.96	3700.75	4825.89		533.878	4773.33	3714.58	4764.54	3709.12	4770			398.561	3646.67	3233.01	3102.69	2704.13
		533.892	6740	4015.38	6884.81	4008.51	6891.69		533.511	6313.33	3743.92	6366.96	3728.95	6381.93		533.889	4590	3462.57	4524.54	3454.52	4532.58		533.749	4253.33	4558.03	3357.15	3351.72	4563.45		533.677	4786.67	3707.21	4875.35	3699.37	4883.19		533.828	4890	3715.26	4831.73	3708.1	4838.89			398.511	3493.33	3152.59	3054.55	2703.51
		533.842	7320	4014.14	7082.24	4005.2	7091.18		533.461	6593.33	3745.04	6537.18	3725.74	6556.48		533.839	4686.67	3463.16	4591.86	3452.85	4602.18		533.699	4443.33	4612.45	3357.56	3350.4	4619.61		533.627	4916.67	3708.18	4931.04	3697.83	4941.39		533.778	4763.33	3716.53	4900.35	3707.18	4909.7			398.461	3440	3083.12	3010.26	2702.93
		533.792	7466.67	4013.39	7283.39	4001.75	7295.03		533.411	6796.67	3747.15	6707.5	3722.3	6732.35		533.789	4796.67	3464.19	4661.24	3451.02	4674.42		533.649	4566.67	4666.7	3358.31	3348.92	4676.08		533.577	5093.33	3709.62	4986.81	3696.07	5000.36		533.728	4766.67	3718.4	4969.98	3706.26	4982.12			398.411	3326.67	3023.08	2969.66	2702.45
		533.742	7530	4013.23	7487.12	3998.23	7502.12		533.361	6793.33	3750.67	6876.63	3718.87	6908.43		533.739	4836.67	3465.82	4732.41	3449.13	4749.1		533.599	4680	4720.6	3359.56	3347.31	4732.86		533.527	4963.33	3712.17	5042.89	3694.46	5060.59		533.678	5076.67	3720.8	5039.98	3705.07	5055.7			398.361	3300	2970.85	2933.06	2701.98
		533.692	7696.67	4013.87	7691.93	3994.55	7711.25		533.311	6960	3755.72	7042.77	3715.24	7083.25		533.689	4940	3468.26	4804.83	3447.1	4826		533.549	4710	4773.81	3361.57	3345.65	4789.73		533.477	4940	3715.84	5098.75	3692.88	5121.71		533.628	5100	3724.04	5110.18	3703.86	5130.36			398.311	3203.33	2926.39	2900.02	2701.59
		533.642	7876.67	4015.4	7896.28	3990.67	7921.01		533.261	7193.33	3762.75	7204.13	3711.35	7255.53		533.639	5000	3471.67	4878.34	3444.98	4905.03		533.499	4686.67	4826.13	3364.59	3344.02	4846.69		533.427	5323.33	3720.5	5153.64	3690.82	5183.33		533.578	5150	3728.54	5180.04	3702.61	5205.98			398.261	3276.67	2888.45	2870.74	2701.14
		533.592	8010	4018.15	8098.59	3986.67	8130.08		533.211	7510	3771.81	7358.83	3707.09	7423.55		533.589	5110	3476.13	4952.59	3442.71	4986.01		533.449	4776.67	4877.25	3368.77	3342.29	4903.73		533.377	5393.33	3726.77	5207.77	3688.67	5245.87		533.528	5073.33	3734.43	5249.19	3701.42	5282.19			398.211	3133.33	2855.95	2844.7	2700.8
		533.542	8346.67	4022.33	8296.9	3982.32	8336.91		533.161	7596.67	3784.27	7505.34	3702.74	7586.87		533.539	5030	3482.42	5027.56	3440.55	5069.42		533.399	4783.33	4927.07	3374.39	3340.54	4960.92		533.327	5273.33	3735.43	5261.16	3686.66	5309.94		533.478	5363.33	3741.96	5316.81	3699.98	5358.79			398.161	3073.33	2828.66	2822.13	2700.51
		533.492	8503.33	4028.2	8489.55	3977.81	8539.95		533.111	7730	3800.03	7641.79	3698.23	7743.59		533.489	5146.67	3490.36	5102.6	3438.23	5154.74		533.349	5003.33	4974.79	3381.74	3338.52	5018.01		533.277	5320	3746.58	5312.8	3684.59	5374.79		533.428	5216.67	3751.68	5382.77	3698.66	5435.78			398.111	3026.67	2805.77	2802.24	2700.25
		533.442	8563.33	4036.77	8674.76	3973.24	8738.29		533.061	7866.67	3820.48	7766.41	3693.57	7893.32		533.439	5286.67	3500.21	5177.16	3435.71	5241.66		533.299	5146.67	5019.92	3390.98	3336.33	5074.58		533.227	5480	3760.87	5362.56	3682.32	5441.1		533.378	5323.33	3763.94	5446.31	3697.25	5513			398.061	3080	2786.3	2785.22	2699.95
		533.392	9090	4047.58	8850.13	3968.13	8929.58		533.011	7993.33	3845.94	7877.54	3688.75	8034.73		533.389	5323.33	3512.98	5251	3433.14	5330.84		533.249	5223.33	5062.71	3403.2	3334.04	5131.88		533.177	5540	3778.81	5410.41	3679.97	5509.25		533.328	5483.33	3779.25	5506.86	3695.7	5590.41			398.011	2946.67	2770.22	2770.46	2699.76
		533.342	9196.67	4061.95	9014.18	3962.92	9113.21		532.961	8163.33	3877.59	7973.55	3683.75	8167.4		533.339	5373.33	3528.7	5323.7	3430.49	5421.9		533.199	5253.33	5103.02	3418.39	3331.71	5189.7		533.127	5593.33	3801.51	5456.15	3677.55	5580.11		533.278	5596.67	3798.01	5563.93	3694.05	5667.89			397.961	3000	2756.86	2758	2699.53
		533.292	9370	4080.42	9164.96	3957.53	9287.86		532.911	8533.33	3916.44	8052.83	3678.32	8290.95		533.289	5363.33	3547.92	5394.93	3427.86	5514.99		533.149	5390	5140.48	3437.79	3329.21	5249.06		533.077	5856.67	3829.22	5498.59	3674.79	5653.02		533.228	5656.67	3821.53	5617.02	3692.35	5746.21			397.911	2820	2745.79	2747.39	2699.43
		533.242	9233.33	4103.78	9301	3952.27	9452.52		532.861	8503.33	3963.45	8114.6	3672.92	8405.14		533.239	5573.33	3571.74	5464	3424.94	5610.8		533.099	5590	5173.48	3461.35	3326.47	5308.36		533.027	5976.67	3863.57	5537.7	3671.87	5729.39		533.178	5810	3849.69	5665.57	3690.51	5824.74			397.861	2776.67	2736.74	2738.62	2699.37
		533.192	9646.67	4133.16	9420.06	3946.59	9606.64		532.811	8596.67	4021.28	8157.74	3667.4	8511.62		533.189	5756.67	3600.09	5529.78	3421.76	5708.11		533.049	5573.33	5203.19	3490.91	3323.74	5370.36		532.977	6113.33	3905.19	5573.68	3668.78	5810.08		533.128	5810	3884.66	5709.2	3688.67	5905.18			397.811	2996.67	2729.2	2730.99	2699.14
		533.142	9756.67	4168.75	9520.94	3940.79	9748.89		532.761	8846.67	4089.3	8181.36	3661.61	8609.06		533.139	5853.33	3633.93	5592.35	3418.45	5807.83		532.999	5383.33	5229.67	3527.06	3321.24	5435.49		532.927	6196.67	3956.01	5606.41	3665.58	5896.83		533.078	5996.67	3926.17	5746.91	3686.67	5986.41			397.761	2846.67	2723.04	2724.81	2699.02
		533.092	9946.67	4212.78	9602.21	3934.8	9880.18		532.711	8870	4171.64	8184.55	3655.78	8700.41		533.089	5710	3675.45	5651.66	3415.32	5911.78		532.949	5580	5252.3	3570.9	3318.5	5504.7		532.877	6326.67	4016.74	5635.11	3662.21	5989.64		533.028	6010	3976.37	5778.52	3684.66	6070.23			397.711	2826.67	2718.05	2719.63	2698.92
		533.042	10156.7	4265.52	9662.74	3928.6	9999.66		532.661	8666.67	4268.25	8167.8	3650.17	8785.88		533.039	5860	3724.06	5706.9	3411.99	6018.97		532.899	5590	5270.11	3623.66	3315.74	5578.02		532.827	6483.33	4089.63	5658.91	3658.64	6089.89		532.978	6260	4035.88	5803.71	3682.42	6157.16			397.661	2890	2713.98	2715.36	2698.77
		532.992	10026.7	4328.93	9702.01	3922.52	10108.4		532.611	8573.33	4382.16	8131.48	3644.66	8868.99		532.989	5890	3781.23	5757.83	3408.62	6130.45		532.849	5673.33	5283.18	3686.54	3312.88	5656.84		532.777	6620	4175.56	5678.68	3654.89	6199.34		532.928	6250	4106.14	5822.43	3680.19	6248.37			397.611	2833.33	2710.68	2711.86	2698.67
		532.942	10236.7	4404.77	9719.09	3916.22	10207.6		532.561	8930	4514.46	8075.57	3638.74	8951.29		532.939	6203.33	3848.84	5803.54	3404.81	6247.57		532.799	6156.67	5291.56	3761.01	3309.43	5743.14		532.727	6700	4277.3	5694.37	3651.04	6320.63		532.878	6686.67	4189.15	5834.06	3677.59	6345.63			397.561	2823.33	2708.02	2709.02	2698.57
		532.892	10016.7	4493.28	9714.1	3910.14	10297.2		532.511	8770	4666.78	8001.38	3633	9035.16		532.889	6383.33	3926.74	5842.65	3400.75	6368.63		532.749	6113.33	5295.82	3848.29	3306.03	5838.09		532.677	6706.67	4395.79	5705.89	3647.17	6454.51		532.828	6600	4285.06	5838.93	3675.05	6448.94			397.511	2870	2705.86	2706.66	2698.44
		532.842	10510	4598.44	9686.31	3903.56	10381.2		532.461	8943.33	4843.09	7909.54	3627.05	9125.57		532.839	6350	4017.11	5876.24	3396.74	6496.61		532.699	6230	5295.29	3951.52	3302.48	5944.33		532.627	7230	4533.36	5710.76	3642.64	6601.48		532.778	7006.67	4398.11	5836.51	3672.16	6562.47			397.461	2780	2704.17	2704.82	2698.37
		532.792	10770	4719.05	9636.23	3896.71	10458.6		532.411	9253.33	5041.34	7801.11	3620.76	9221.69		532.789	6623.33	4121.96	5903.61	3392.34	6633.23		532.649	6510	5288.81	4069.8	3298.59	6060.02		532.577	7263.33	4691.34	5711.28	3638.05	6764.56		532.728	7030	4526.95	5827.14	3669.24	6684.85			397.411	2620	2702.81	2703.34	2698.31
		532.742	10580	4859.34	9564.88	3890.05	10534.2		532.361	9223.33	5268.76	7677.9	3614.49	9332.17		532.739	6660	4241.07	5924.85	3387.89	6778.03		532.599	6776.67	5277.76	4208.24	3294.37	6191.64		532.527	7600	4872.39	5707.04	3633.04	6946.39		532.678	7383.33	4675.78	5810.6	3666.02	6820.35			397.361	2670	2701.79	2702.19	2698.29
		532.692	10666.7	5020.12	9472.82	3883.29	10609.6		532.311	9666.67	5521.39	7540.94	3607.71	9454.62		532.689	6920	4376.64	5939.44	3383.08	6933.01		532.549	6810	5262.49	4364.97	3290.1	6337.36		532.477	7913.33	5076.9	5698.07	3627.62	7147.35		532.628	7423.33	4844.53	5787.29	3662.76	6969.06			397.311	2756.67	2700.94	2701.25	2698.24
		532.642	10493.3	5202.27	9361.39	3876.7	10687		532.261	9553.33	5804.53	7392.56	3601.06	9596.03		532.639	7146.67	4530.85	5946.81	3377.95	7099.71		532.499	7030	5242.82	4545.6	3285.56	6502.85		532.427	8243.33	5307.63	5682.91	3621.78	7368.76		532.578	7620	5035.4	5757.29	3659.33	7133.36			397.261	2633.33	2700.26	2700.5	2698.19
		532.592	10500	5410.18	9231.74	3870.09	10771.8		532.211	9660	6117.04	7234.27	3594.27	9757.04		532.589	7273.33	4702.94	5946.15	3372.64	7276.46		532.449	7206.67	5217.5	4747.71	3280.81	6684.4		532.377	8143.33	5564.83	5663.23	3616.05	7612		532.528	7606.67	5250.48	5720.64	3655.9	7315.21			397.211	2796.67	2699.71	2699.88	2698.12
		532.542	11073.3	5640.54	9084.79	3862.91	10862.4		532.161	9970	6458.85	7067.65	3587.14	9939.37		532.539	7496.67	4895.72	5938.56	3367.02	7467.26		532.399	7406.67	5187.88	4975.98	3275.8	6888.06		532.327	8456.67	5849.97	5639.02	3609.93	7879.06		532.478	7890	5488.53	5677.65	3652.23	7513.95			397.161	2840	2699.22	2699.34	2698.01
		532.492	10880	5899.46	8922.98	3855.91	10966.5		532.111	10020	6831.97	6894.8	3579.94	10146.8		532.489	7780	5110.3	5923.96	3361.01	7673.25		532.349	7586.67	5154.38	5228.77	3270.57	7112.58		532.277	8783.33	6161.78	5610.35	3603.38	8168.75		532.428	7983.33	5754.2	5629.16	3648.47	7734.89			397.111	2723.33	2698.9	2699	2697.99
		532.442	10956.7	6184.12	8747.81	3848.83	11083.1		532.061	10340	7231.16	6717.19	3572.37	10376		532.439	7980	5345.34	5902.55	3354.72	7893.17		532.299	8026.67	5116.82	5508.17	3264.8	7360.2		532.227	8996.67	6501.02	5576.69	3596.55	8481.15		532.378	8396.67	6042.96	5575.33	3644.35	7973.93			397.061	2776.67	2698.62	2698.68	2697.92
		532.392	11396.7	6495.53	8560.8	3841.3	11215		532.011	10643.3	7659.84	6536.53	3564.46	10631.9		532.389	8293.33	5603.56	5874.27	3347.99	8129.84		532.249	8166.67	5075.16	5813.69	3258.85	7630		532.177	9523.33	6864.7	5537.89	3589.05	8813.54		532.328	9046.67	6359.06	5516.43	3639.66	8235.82			397.011	2683.33	2698.44	2698.48	2697.91
		532.342	11430	6834.87	8364.26	3833.73	11365.4		531.961	11263.3	8109.49	6354.1	3555.84	10907.8		532.339	8546.67	5884.49	5838.69	3340.91	8382.27		532.199	8456.67	5029.46	6144.57	3252.54	7921.49		532.127	9773.33	7251.77	5495.34	3581.22	9165.89		532.278	9240	6698.19	5453.37	3634.8	8516.76			396.961	2646.67	2698.26	2698.3	2697.87
		532.292	11313.3	7198.13	8160.25	3826.28	11532.1		531.911	11460	8579.99	6171.87	3546.99	11204.9		532.289	8656.67	6186.12	5796.13	3333.67	8648.59		532.149	8600	4980.87	6500.6	3246.05	8235.41		532.077	9973.33	7658.1	5449.27	3573.13	9534.25		532.228	9503.33	7060.92	5386.61	3629.71	8817.82			396.911	2876.67	2698.03	2698.05	2697.73
		532.242	11963.3	7587.82	7949.92	3818.16	11719.6		531.861	11406.7	9064.76	5991.59	3538.19	11518.2		532.239	8923.33	6510.05	5747.59	3326.05	8931.58		532.099	9010	4929.25	6877.63	3239.06	8567.82		532.027	10490	8079.36	5399.22	3564.37	9914.2		532.178	9530	7444.4	5316.89	3624.59	9136.69			396.861	2740	2697.92	2697.93	2697.7
		532.192	11946.7	7997.18	7735.75	3810.05	11922.9		531.811	11786.7	9557.61	5814.05	3528.96	11842.7		532.189	9426.67	6853.11	5693.04	3317.74	9228.41		532.049	9026.67	4875.24	7275.29	3232.04	8918.49		531.977	10703.3	8510.01	5345.24	3555.33	10299.9		532.128	9876.67	7844.46	5244.46	3619.17	9469.76			396.811	2656.67	2697.83	2697.84	2697.67
		532.142	12100	8425.12	7519.34	3801.79	12142.7		531.761	12333.3	10051.2	5640.1	3519.11	12172.2		532.139	9583.33	7212.56	5633.29	3309.2	9536.65		531.999	9846.67	4817.53	7686.15	3224.01	9279.67		531.927	10896.7	8943.42	5288.62	3546.04	10686		532.078	10196.7	8258.33	5169.88	3613.46	9814.75			396.761	2703.33	2697.78	2697.78	2697.66
		532.092	12163.3	8866.42	7302.44	3793.45	12375.4		531.711	12766.7	10537.9	5470.76	3508.76	12499.9		532.089	9730	7587.79	5568.72	3300.46	9856.06		531.949	10056.7	4757.98	8108.07	3215.72	9650.33		531.877	11396.7	9371.86	5229.19	3536.1	11064.9		532.028	10336.7	8679.51	5093.82	3607.63	10165.7			396.711	2850	2697.63	2697.63	2697.54
		532.042	12400	9315.23	7086.41	3784.87	12616.8		531.661	12820	11007.2	5307.23	3498.33	12816.1		532.039	10120	7973.46	5498.82	3291.17	10181.1		531.899	10240	4696.83	8533.63	3207.2	10023.3		531.827	11770	9786.38	5167.31	3525.68	11428		531.978	10790	9102.49	5016.49	3601.4	10517.6			396.661	2706.67	2697.6	2697.6	2697.54
		531.992	12960	9765.24	6872.32	3775.72	12861.8		531.611	13043.3	11453.2	5149.94	3487.65	13115.5		531.989	10373.3	8365.41	5424.59	3281.52	10508.5		531.849	10793.3	4633.85	8955.49	3197.99	10391.4		531.777	12010	10179.1	5102.87	3514.94	11767		531.928	11133.3	9520.56	4938.56	3594.86	10864.3			396.611	2710	2697.57	2697.57	2697.53
		531.942	13000	10210.1	6661.94	3766.52	13105.5		531.561	13260	11860.9	4999.35	3476.71	13383.5		531.939	10946.7	8758.69	5346.47	3271.07	10834.1		531.799	10920	4569.62	9367.59	3188.62	10748.6		531.727	12000	10539.7	5037.16	3504.2	12072.7		531.878	11490	9925.06	4860.49	3588.01	11197.5			396.561	2680	2697.55	2697.55	2697.51
		531.892	13433.3	10639.7	6455.99	3756.88	13338.9		531.511	13616.7	12225.9	4855.67	3465.36	13616.2		531.889	11156.7	9147.92	5265.35	3260.33	11152.9		531.749	10950	4504.78	9759.52	3179.2	11085.1		531.677	12413.3	10860.1	4969.92	3492.92	12337		531.828	11670	10309.4	4782.85	3581	11511.2			396.511	2726.67	2697.51	2697.51	2697.49
		531.842	13706.7	11048.1	6255.59	3746.96	13556.8		531.461	13686.7	12536	4719.44	3453.92	13801.5		531.839	11570	9527.59	5181.4	3249.01	11460		531.699	11230	4439.32	10125.1	3169.43	11395		531.627	12523.3	11130.1	4901.71	3481.49	12550.3		531.778	12026.7	10664.7	4705.83	3573.67	11796.9			396.461	2676.67	2697.49	2697.49	2697.47
		531.792	13770	11425.7	6061.74	3736.96	13750.5		531.411	13703.3	12783.9	4590.84	3442.45	13932.3		531.789	11833.3	9888.6	5095.24	3237.32	11746.5		531.649	11563.3	4373.36	10452.9	3159.25	11667		531.577	12886.7	11343.7	4832.38	3469.59	12706.5		531.728	11953.3	10981.9	4630.16	3566.4	12045.6			396.411	2673.33	2697.47	2697.47	2697.45
		531.742	14193.3	11762.5	5874.74	3726.53	13910.7		531.361	13930	12966	4469.65	3430.71	14004.9		531.739	12176.7	10226.8	5007.02	3225.14	12008.7		531.599	11670	4307.41	10737	3148.92	11895.5		531.527	12610	11493.2	4763.18	3458.02	12798.3		531.678	12313.3	11257	4555.74	3558.81	12253.9			396.361	2703.33	2697.46	2697.46	2697.45
		531.692	14066.7	12056	5695.67	3716.22	14035.4		531.311	13903.3	13069.1	4356.1	3418.99	14006.2		531.689	12313.3	10536.9	4917.77	3212.76	12241.9		531.549	12020	4241.54	10968.8	3138.16	12072.1		531.477	12440	11575.7	4694.22	3446.65	12823.3		531.628	12466.7	11475.1	4483.03	3551.08	12407.1			396.311	2793.33	2697.38	2697.38	2697.38
		531.642	13990	12288.7	5524.85	3705.98	14107.6		531.261	13813.3	13102.4	4250.11	3407.35	13945.2		531.639	12236.7	10806	4828.23	3200.46	12433.8		531.499	11990	4176.32	11141	3127.42	12189.9		531.427	12786.7	11585.9	4625.02	3434.82	12776.1		531.578	12490	11640.7	4412.35	3543.32	12509.7			396.261	2903.33	2697.22	2697.22	2697.21
		531.592	14296.7	12465.4	5362.17	3695.42	14132.1		531.211	13643.3	13049.9	4151.58	3395.89	13805.6		531.589	12380	11034.7	4738.47	3187.96	12585.2		531.449	12276.7	4111.49	11251.8	3116.31	12246.9		531.377	12446.7	11525.9	4556.72	3423.42	12659.2		531.528	12503.3	11738.7	4343.9	3535.55	12547.1			396.211	2650	2697.18	2697.18	2697.18
		531.542	14006.7	12573.5	5208.37	3685.13	14096.7		531.161	13683.3	12926	4060.03	3384.38	13601.7		531.539	12803.3	11217	4648.43	3174.86	12690.6		531.399	12150	4047.68	11292.1	3105.35	12234.4		531.327	12426.7	11394.8	4489.28	3412.02	12472.1		531.478	12696.7	11774.7	4277.68	3527.6	12524.8			396.161	2666.67	2697.16	2697.16	2697.15
		531.492	14050	12613.5	5063.19	3674.8	14001.9		531.111	13570	12725.5	3975.34	3372.98	13327.9		531.489	12643.3	11341.4	4559.22	3161.96	12738.7		531.349	11973.3	3985.55	11269.1	3094.59	12160.1		531.277	11880	11198.6	4423.37	3401.3	12220.7		531.428	12350	11743.2	4214.45	3519.95	12437.7			396.111	2840	2697.04	2697.04	2697.04
		531.442	13693.3	12585.9	4926.98	3664.81	13848.1		531.061	13096.7	12457.5	3897.58	3362.09	12993		531.439	12500	11413.6	4471.47	3149.24	12735.8		531.299	11696.7	3925.01	11172.4	3084.15	12013.2		531.227	11783.3	10940.7	4358.54	3390.69	11908.6		531.378	12656.7	11644.9	4153.67	3512.02	12286.5			396.061	2736.67	2697.01	2697.01	2697.01
		531.392	13616.7	12483.9	4799.35	3654.88	13628.4		531.011	12506.7	12129.5	3826.74	3351.86	12604.4		531.389	12270	11429.8	4385.4	3136.81	12678.4		531.249	11826.7	3865.61	11016.2	3073.55	11808.3		531.177	11430	10629.5	4295.27	3380.51	11544.2		531.328	12283.3	11486.2	4095.88	3504.41	12077.7			396.011	2703.33	2697.01	2697.01	2697.01
		531.342	13106.7	12320.8	4680.56	3645.46	13355.9		530.961	12376.7	11744.6	3761.84	3341.76	12164.7		531.339	12353.3	11382.1	4300.79	3124.26	12558.6		531.199	11723.3	3807.71	10792.2	3063.05	11536.9		531.127	11186.7	10272.1	4234.04	3370.63	11135.6		531.278	11830	11264.4	4041.16	3497.18	11808.4			395.961	2743.33	2696.97	2696.97	2696.97
		531.292	12876.7	12089	4570.08	3636.25	13022.8		530.911	11676.7	11319.3	3703.02	3332.43	11689.9		531.289	12316.7	11280.5	4217.99	3111.73	12386.7		531.149	11453.3	3751.9	10517.8	3052.87	11216.8		531.077	11003.3	9878.03	4174.42	3360.97	10691.5		531.228	11680	10993.8	3989.25	3490.09	11493			395.911	2660	2696.94	2696.94	2696.94
		531.242	12690	11803.1	4467.58	3627.22	12643.5		530.861	11213.3	10854.8	3649.66	3323.61	11180.8		531.239	12536.7	11123.4	4136.84	3098.89	12161.4		531.099	10966.7	3698.53	10191.9	3043.27	10847.1		531.027	10420	9456.67	4116.96	3352.03	10221.6		531.178	11463.3	10671.5	3940.19	3483.17	11128.5			395.861	2666.67	2696.92	2696.92	2696.92
		531.192	12410	11466.4	4372.86	3618.46	12220.8		530.811	10670	10367.5	3601.49	3315.38	10653.6		531.189	12030	10911.1	4058.55	3086.72	11883		531.049	10826.7	3646.9	9827.51	3033.82	10440.6		530.977	9736.67	9017.5	4061.86	3343.95	9735.41		531.128	11210	10313.2	3893.98	3476.46	10730.7			395.811	2730	2696.89	2696.89	2696.89
		531.142	11736.7	11086.4	4285.94	3610.37	11761.9		530.761	10163.3	9863.63	3558.1	3307.72	10114		531.139	11553.3	10655	3983.7	3075.19	11563.5		530.999	10243.3	3597.59	9430.51	3025.07	10003		530.927	9326.67	8569.12	4009.4	3336.38	9242.15		531.078	10953.3	9922.58	3850.55	3469.98	10303.2			395.761	2700	2696.89	2696.89	2696.89
		531.092	11196.7	10674.8	4206.32	3602.8	11278.3		530.711	9603.33	9353.24	3519.2	3300.67	9571.77		531.089	11293.3	10356.8	3911.6	3063.99	11204.4		530.949	10093.3	3550.17	9010.51	3016.5	9544.19		530.877	8956.67	8119.46	3959.17	3329.26	8749.37		531.028	10333.3	9509.92	3810.16	3464.02	9856.07			395.711	2760	2696.84	2696.84	2696.84
		531.042	10956.7	10234.9	4133.33	3595.47	10772.7		530.661	9073.33	8844.38	3484.44	3294.21	9034.61		531.039	10703.3	10021.4	3842.76	3053.59	10810.6		530.899	9353.33	3505.89	8576.43	3008.81	9073.51		530.827	8276.67	7676.5	3911.45	3323	8264.95		530.978	9833.33	9083.16	3772.63	3458.49	9397.3			395.661	2743.33	2696.8	2696.8	2696.8
		530.992	10086.7	9780.2	4067.21	3589	10258.4		530.611	8790	8344.26	3453.21	3288.06	8509.41		530.989	10573.3	9658.78	3776.6	3043.34	10392		530.849	8936.67	3463.74	8135.7	3001.61	8597.83		530.777	7960	7245.74	3865.79	3317.13	7794.39		530.928	9186.67	8649.52	3738	3453.52	8933.99			395.611	2710	2696.79	2696.79	2696.79
		530.942	9623.33	9316.48	4007.16	3582.98	9740.66		530.561	8173.33	7858.27	3425.59	3282.59	8001.27		530.939	10090	9273.65	3713.64	3033.74	9953.55		530.799	8646.67	3423.58	7695.82	2994.76	8124.64		530.727	7360	6833.07	3822.94	3312.02	7344		530.878	8720	8216.26	3706.16	3448.95	8473.46			395.561	2790	2696.72	2696.72	2696.72
		530.892	9343.33	8851.59	3952.61	3577.23	9226.96		530.511	7416.67	7394.63	3401.46	3277.96	7518.13		530.889	9630	8872.82	3654.05	3024.76	9502.11		530.749	8193.33	3385.58	7263.84	2988.46	7660.96		530.677	7150	6441.76	3782.38	3307.16	6916.98		530.828	8386.67	7790.34	3676.81	3444.67	8022.47			395.511	2763.33	2696.67	2696.67	2696.67
		530.842	8816.67	8392.35	3903.42	3572.01	8723.75		530.461	6880	6953.17	3380.31	3273.93	7059.55		530.839	9180	8463.95	3598.11	3016.37	9045.69		530.699	7470	3350.53	6844.54	2983.02	7212.05		530.627	6670	6075.46	3744.09	3302.9	6516.65		530.778	7933.33	7375.63	3649.85	3440.78	7584.71			395.461	2696.67	2696.67	2696.67	2696.67
		530.792	8320	7945.47	3859.19	3567.27	8237.39		530.411	6496.67	6540.97	3361.71	3270.32	6632.36		530.789	8820	8052.27	3545.19	3008.46	8589		530.649	6986.67	3317.78	6444.57	2978.16	6784.19		530.577	6156.67	5735.98	3708.08	3299.29	6144.78		530.728	7560	6978.79	3625.12	3437.2	7166.71			395.411	2753.33	2753.33	2753.33	2753.33
		530.742	7943.33	7513.7	3819.45	3562.91	7770.24		530.361	6110	6156.51	3345.45	3267.15	6234.81		530.739	8236.67	7643.96	3495.55	3001.34	8138.17		530.599	6653.33	3286.94	6063.83	2973.7	6377.07		530.527	5776.67	5424.51	3674.34	3296.15	5802.7		530.678	7126.67	6601.38	3602.56	3434	6769.94			395.361	2746.67	2746.67	2746.67	2746.67
		530.692	7426.67	7104.54	3784	3559.06	7329.47		530.311	5853.33	5802.67	3331.16	3264.25	5869.58		530.689	7726.67	7243.24	3449.05	2994.9	7697.38		530.549	6280	3258.03	5709.77	2969.69	5998.11		530.477	5496.67	5141.1	3643.06	3293.37	5490.8		530.628	6630	6247.21	3582.1	3431.23	6398.08			395.311	2766.67	2766.67	2766.67	2766.67
		530.642	7083.33	6717.46	3752.32	3555.54	6914.24		530.261	5383.33	5480	3318.91	3261.88	5537.03		530.639	7356.67	6855.3	3405.45	2988.96	7271.79		530.499	5780	3231.36	5379.26	2966.28	5644.34		530.427	5143.33	4885.68	3613.75	3291.02	5208.4		530.578	6420	5918.02	3563.4	3428.63	6052.79			395.261	2766.67	2766.67	2766.67	2766.67
		530.592	6673.33	6356.48	3724.19	3552.43	6528.24		530.211	5203.33	5186.07	3308.18	3259.71	5234.55		530.589	6796.67	6483.38	3365.21	2983.77	6864.81		530.449	5486.67	3206.79	5077.43	2963.22	5321		530.377	5010	4657.09	3586.1	3288.85	4954.34		530.528	5870	5613.43	3546.65	3426.52	5733.56			395.211	2756.67	2756.67	2756.67	2756.67
		530.542	6076.67	6023.2	3699.49	3549.92	6172.77		530.161	4863.33	4923.94	3299.04	3257.91	4965.07		530.539	6256.67	6128.94	3328.25	2979.32	6477.87		530.399	5123.33	3183.96	4801.03	2960.6	5024.39		530.327	4530	4454.55	3560.52	3287.28	4727.79		530.478	5680	5336.86	3531.43	3424.56	5443.72			395.161	2633.33	2633.33	2633.33	2633.33
		530.492	5690	5715.71	3677.75	3547.78	5845.67		530.111	4696.67	4687.4	3291.13	3256.3	4722.22		530.489	5983.33	5796.38	3293.81	2975.22	6114.97		530.349	4950	3162.6	4552.19	2958.18	4756.61		530.277	4496.67	4276.01	3536.96	3285.75	4527.23		530.428	5320	5083.88	3517.78	3422.92	5178.74			395.111	2580	2580	2580	2580
		530.442	5226.67	5438.61	3658.78	3546.11	5551.29		530.061	4460	4480.13	3284.37	3254.95	4509.54		530.439	5896.67	5485.17	3261.55	2971.24	5775.47		530.299	4683.33	3142.79	4328.52	2956.09	4515.22		530.227	4406.67	4119.75	3514.86	3284.33	4350.28		530.378	4963.33	4858.61	3505.62	3421.58	4942.65			395.061	2553.33	2553.33	2553.33	2553.33
		530.392	5090	5186	3642.05	3544.57	5283.48		530.011	4306.67	4295.91	3278.55	3253.78	4320.69		530.389	5310	5195.64	3232.06	2968.06	5459.64		530.249	4510	3124.8	4129.55	2954.21	4300.15		530.177	4240	3984.12	3494.25	3283.12	4195.25		530.328	4920	4655.64	3494.65	3420.28	4730.01			395.011	2743.33	2743.33	2743.33	2743.33
		530.342	5086.67	4960.65	3627.18	3543.03	5044.8		529.961	4136.67	4135.41	3273.61	3252.79	4156.23		530.339	5046.67	4931.23	3204.82	2965.23	5170.83		530.199	4226.67	3108.24	3954.08	2952.66	4109.66		530.127	3946.67	3867.27	3475.24	3282.28	4060.23		530.278	4540	4476.46	3485.01	3419.31	4542.17			394.961	2763.33	2763.33	2763.33	2763.33
		530.292	4950	4759.29	3614.11	3541.63	4831.77		529.911	3910	3995.81	3269.5	3252.05	4013.26		530.289	4736.67	4689.14	3180.09	2962.81	4906.41		530.149	3923.33	3093.08	3799.66	2951.48	3941.26		530.077	3970	3767.05	3457.72	3281.41	3943.37		530.228	4553.33	4318.26	3476.26	3418.32	4376.2			394.911	2816.67	2816.67	2816.67	2816.67
		530.242	4463.33	4580.88	3603	3540.71	4643.17		529.861	3846.67	3874.55	3265.97	3251.39	3889.13		530.239	4606.67	4467.94	3157.37	2960.57	4664.73		530.099	3773.33	3079.09	3665.92	2950.49	3794.52		530.027	3843.33	3681.67	3441.62	3280.7	3842.6		530.178	4223.33	4179.39	3468.61	3417.62	4230.38			394.861	2526.67	2526.67	2526.67	2526.67
		530.192	4346.67	4425.15	3593.32	3539.91	4478.57		529.811	3763.33	3771.23	3262.98	3250.81	3783.39		530.189	4310	4270.81	3136.63	2958.73	4448.71		530.049	3773.33	3066.24	3548.86	2949.49	3665.62		529.977	3840	3609.4	3426.56	3279.99	3755.96		530.128	4013.33	4059.55	3461.89	3417.11	4104.32			394.811	2663.33	2663.33	2663.33	2663.33
		530.142	4140	4287.56	3585.01	3539.31	4333.27		529.761	3736.67	3681.62	3260.38	3250.27	3691.73		530.139	4190	4093.2	3117.55	2957.06	4253.69		529.999	3630	3054.58	3449.35	2948.66	3555.27		529.927	3750	3548.54	3412.61	3279.39	3681.75		530.078	3993.33	3954.52	3455.86	3416.61	3993.76			394.761	2733.33	2733.33	2733.33	2733.33
		530.092	4233.33	4169.58	3577.64	3538.61	4208.61		529.711	3670	3606.92	3258.19	3249.8	3615.3		530.089	3890	3933.99	3100.28	2955.79	4078.49		529.949	3443.33	3043.94	3363.01	2948.06	3458.89		529.877	3693.33	3497.7	3399.84	3278.87	3618.68		530.028	3886.67	3865.79	3450.53	3416.2	3900.12			394.711	2846.67	2846.67	2846.67	2846.67
		530.042	4256.67	4066.55	3571.14	3537.9	4099.79		529.661	3573.33	3542.85	3256.38	3249.44	3549.79		530.039	3756.67	3795.1	3084.52	2954.7	3924.93		529.899	3560	3033.93	3290.71	2947.32	3377.32		529.827	3686.67	3455.31	3388.18	3278.35	3565.14		529.978	3803.33	3788.86	3445.83	3415.86	3818.82			394.661	2696.67	2696.67	2696.67	2696.67
		529.992	4086.67	3978.4	3565.61	3537.35	4006.66		529.611	3570	3489.45	3254.81	3249.08	3495.18		529.989	3780	3671.58	3070.21	2953.57	3788.22		529.849	3336.67	3024.96	3228.7	2946.85	3306.82		529.777	3730	3420.2	3377.28	3277.78	3519.7		529.928	3900	3723.97	3441.55	3415.44	3750.07			394.611	2643.33	2643.33	2643.33	2643.33
		529.942	3853.33	3903.45	3561	3537.04	3927.42		529.561	3483.33	3444.64	3253.53	3248.82	3449.36		529.939	3546.67	3562.86	3057.4	2952.76	3667.5		529.799	3333.33	3016.88	3177.23	2946.38	3247.74		529.727	3490	3391.5	3367.46	3277.51	3481.45		529.878	3633.33	3668.99	3437.95	3415.26	3691.68			394.561	2676.67	2676.67	2676.67	2676.67
		529.892	3890	3839.09	3556.97	3536.68	3859.37		529.511	3476.67	3407.28	3252.43	3248.56	3411.14		529.889	3516.67	3469.44	3045.67	2951.99	3563.12		529.749	3290	3009.45	3133.69	2945.96	3197.18		529.677	3523.33	3368.02	3358.37	3277.2	3449.19		529.828	3616.67	3622.74	3434.76	3415.08	3642.42			394.511	2740	2740	2740	2740
		529.842	3746.67	3785.67	3553.6	3536.47	3802.8		529.461	3400	3376.64	3251.56	3248.39	3379.8		529.839	3420	3387.72	3035.05	2951.36	3471.42		529.699	3093.33	3002.83	3097.95	2945.78	3155.01		529.627	3496.67	3348.87	3350.25	3276.92	3422.2		529.778	3656.67	3584.21	3431.93	3414.87	3601.27			394.461	2780	2780	2780	2780
		529.792	3870	3739.95	3550.57	3536.14	3754.38		529.411	3353.33	3351.09	3250.86	3248.27	3353.67		529.789	3486.67	3316.72	3025.25	2950.63	3391.34		529.649	3053.33	2996.8	3068.27	2945.65	3119.42		529.577	3523.33	3333.36	3342.7	3276.61	3399.45		529.728	3643.33	3551.77	3429.45	3414.67	3566.55			394.411	2746.67	2746.67	2746.67	2746.67
		529.742	3870	3702.11	3547.94	3535.81	3714.24		529.361	3323.33	3330.6	3250.29	3248.19	3332.71		529.739	3350	3256.7	3016.48	2950.08	3323.1		529.599	3143.33	2991.31	3043.77	2945.41	3089.67		529.527	3593.33	3320.72	3335.64	3276.21	3380.15		529.678	3490	3525.49	3427.37	3414.61	3538.25			394.361	2716.67	2716.67	2716.67	2716.67
		529.692	3883.33	3670.4	3545.64	3535.46	3680.58		529.311	3363.33	3313.54	3249.77	3248.06	3315.25		529.689	3296.67	3204.9	3008.73	2949.61	3264.02		529.549	3140	2986.3	3023.73	2945.18	3064.85		529.477	3610	3310.54	3329.11	3275.79	3363.86		529.628	3533.33	3503.42	3425.51	3414.5	3514.43			394.311	2796.67	2796.67	2796.67	2796.67
		529.642	3723.33	3644.18	3543.8	3535.28	3652.7		529.261	3400	3299.86	3249.28	3247.89	3301.25		529.639	3160	3160.87	3001.86	2949.32	3213.41		529.499	3233.33	2981.59	3007.18	2944.83	3043.94		529.427	3356.67	3302.67	3323.58	3275.69	3350.56		529.578	3503.33	3485.67	3423.9	3414.43	3495.14			394.261	2693.33	2693.33	2693.33	2693.33
		529.592	3760	3622.75	3542.17	3535.05	3629.86		529.211	3320	3288.78	3248.93	3247.81	3289.9		529.589	3146.67	3124.06	2995.65	2949.06	3170.65		529.449	3143.33	2977.38	2993.94	2944.58	3026.73		529.377	3363.33	3296.44	3318.52	3275.57	3339.38		529.528	3660	3470.88	3422.35	3414.21	3479.01			394.211	2603.33	2603.33	2603.33	2603.33
		529.542	3693.33	3604.92	3540.82	3534.89	3610.85		529.161	3323.33	3279.88	3248.63	3247.73	3280.79		529.539	3153.33	3092.65	2990.01	2948.78	3133.88		529.399	3106.67	2973.62	2983.15	2944.39	3012.38		529.327	3456.67	3291.38	3313.77	3275.35	3329.8		529.478	3566.67	3458.99	3421.05	3414.08	3465.96			394.161	2716.67	2716.67	2716.67	2716.67
		529.492	3723.33	3590.64	3539.64	3534.71	3595.58		529.111	3253.33	3272.87	3248.45	3247.72	3273.6		529.489	3233.33	3066.18	2984.8	2948.39	3102.59		529.349	3110	2970.25	2974.61	2944.19	3000.67		529.277	3336.67	3287.54	3309.56	3275.27	3321.83		529.428	3493.33	3449.45	3419.97	3414.01	3455.41			394.111	2880	2880	2880	2880
		529.442	3616.67	3578.96	3538.72	3534.62	3583.05		529.061	3460	3267	3248.07	3247.48	3267.59		529.439	3130	3044.4	2980.24	2948.14	3076.49		529.299	2940	2967.37	2967.82	2944.18	2991		529.227	3383.33	3284.47	3305.75	3275.13	3315.08		529.378	3396.67	3441.78	3419.08	3414	3446.86			394.061	2693.33	2693.33	2693.33	2693.33
		529.392	3563.33	3569.61	3537.98	3534.6	3573		529.011	3396.67	3262.47	3247.79	3247.32	3262.94		529.389	3276.67	3025.84	2976.02	2947.69	3054.16		529.249	2830	2964.62	2962.44	2944.04	2983.01		529.177	3420	3282.02	3302.27	3274.95	3309.34		529.328	3296.67	3435.65	3418.23	3413.9	3439.98			394.011	2690	2690	2690	2690
		529.342	3530	3562.14	3537.39	3534.59	3564.94		528.961	3286.67	3258.92	3247.65	3247.27	3259.29		529.339	3183.33	3010.59	2972.31	2947.37	3035.53		529.199	2866.67	2962.16	2958.11	2943.95	2976.32		529.127	3383.33	3280.14	3299.13	3274.81	3304.46		529.278	3470	3430.71	3417.53	3413.85	3434.39			393.961	2816.67	2816.67	2816.67	2816.67
		529.292	3590	3556.05	3536.84	3534.54	3558.35		528.911	3203.33	3256.18	3247.52	3247.22	3256.48		529.289	3060	2998.26	2969.13	2947.22	3020.16		529.149	3023.33	2960.02	2954.76	2943.85	2970.92		529.077	3263.33	3278.79	3296.39	3274.8	3300.39		529.228	3536.67	3426.84	3416.87	3413.74	3429.97			393.911	2863.33	2863.33	2863.33	2863.33
		529.242	3556.67	3551.32	3536.41	3534.51	3553.22		528.861	3293.33	3254	3247.41	3247.17	3254.24		529.239	2946.67	2988.14	2966.43	2947.22	3007.34		529.099	3016.67	2958.07	2952.09	2943.77	2966.4		529.027	3346.67	3277.69	3293.86	3274.71	3296.84		529.178	3510	3423.74	3416.31	3413.66	3426.39			393.861	2793.33	2793.33	2793.33	2793.33
		529.192	3630	3547.42	3535.98	3534.42	3548.98		528.811	3286.67	3252.32	3247.32	3247.13	3252.51		529.189	2986.67	2979.88	2963.96	2947.17	2996.68		529.049	3100	2956.21	2949.92	2943.58	2962.55		528.977	3400	3276.76	3291.56	3274.55	3293.77		529.128	3586.67	3421.25	3415.75	3413.51	3423.5			393.811	2743.33	2743.33	2743.33	2743.33
		529.142	3583.33	3544.43	3535.64	3534.37	3545.71		528.761	3273.33	3251.03	3247.25	3247.1	3251.18		529.139	2996.67	2973.19	2961.78	2947.1	2987.87		528.999	2953.33	2954.69	2948.36	2943.56	2959.49		528.927	3473.33	3275.93	3289.36	3274.29	3291		529.078	3523.33	3419.32	3415.31	3413.41	3421.22			393.761	2680	2680	2680	2680
		529.092	3560	3542.08	3535.39	3534.34	3543.12		528.711	3226.67	3250.03	3247.19	3247.07	3250.15		529.089	2890	2967.68	2959.85	2947.02	2980.51		528.949	2866.67	2953.28	2947.09	2943.47	2956.9		528.877	3243.33	3275.46	3287.57	3274.26	3288.77		529.028	3443.33	3417.88	3414.99	3413.39	3419.47			393.711	2786.67	2786.67	2786.67	2786.67
		529.042	3500	3540.22	3535.16	3534.31	3541.07		528.661	3203.33	3249.25	3247.12	3247.03	3249.34		529.039	2943.33	2963.34	2958.21	2947.02	2974.54		528.899	2773.33	2951.9	2945.98	2943.27	2954.62		528.827	3300	3275.1	3285.95	3274.22	3286.83		528.978	3390	3416.77	3414.71	3413.37	3418.11			393.661	2860	2860	2860	2860
		528.992	3463.33	3538.75	3534.93	3534.24	3539.44		528.611	3243.33	3248.67	3247.09	3247.02	3248.75		528.989	3020	2959.78	2956.66	2946.92	2969.52		528.849	3043.33	2950.73	2945.17	2943.14	2952.76		528.777	3343.33	3274.77	3284.5	3274.14	3285.14		528.928	3316.67	3415.84	3414.41	3413.28	3416.97			393.611	2746.67	2746.67	2746.67	2746.67
		528.942	3493.33	3537.61	3534.76	3534.2	3538.17		528.561	3210	3248.21	3247.04	3246.98	3248.27		528.939	3240	2956.57	2954.98	2946.52	2965.03		528.799	2876.67	2949.72	2944.57	2943.06	2951.22		528.727	3350	3274.5	3283.18	3274.04	3283.64		528.878	3510	3415.12	3414.15	3413.2	3416.07			393.561	2573.33	2573.33	2573.33	2573.33
		528.892	3523.33	3536.77	3534.64	3534.19	3537.22		528.511	3226.67	3247.87	3247	3246.96	3247.91		528.889	3046.67	2954.24	2953.71	2946.38	2961.57		528.749	3030	2948.78	2944.07	2942.96	2949.89		528.677	3313.33	3274.32	3282.03	3273.99	3282.36		528.828	3370	3414.59	3413.95	3413.16	3415.38			393.511	2650	2650	2650	2650
		528.842	3376.67	3535.97	3534.4	3534.03	3536.34		528.461	3273.33	3247.6	3246.96	3246.93	3247.63		528.839	2886.67	2952.41	2952.65	2946.3	2958.76		528.699	3003.33	2947.99	2943.7	2942.88	2948.81		528.627	3296.67	3274.2	3281.01	3273.96	3281.24		528.778	3393.33	3414.21	3413.8	3413.14	3414.87			393.461	2833.33	2833.33	2833.33	2833.33
		528.792	3430	3535.38	3534.22	3533.93	3535.67		528.411	3153.33	3247.31	3246.85	3246.82	3247.34		528.789	2990	2950.96	2951.74	2946.24	2956.46		528.649	2930	2947.33	2943.47	2942.87	2947.93		528.577	3440	3273.92	3279.94	3273.75	3280.11		528.728	3450	3413.9	3413.66	3413.11	3414.45			393.411	2750	2750	2750	2750
		528.742	3580	3534.96	3534.12	3533.88	3535.2		528.361	3246.67	3247.18	3246.84	3246.82	3247.2		528.739	3003.33	2949.81	2950.92	2946.16	2954.56		528.599	2906.67	2946.72	2943.26	2942.83	2947.16		528.527	3360	3273.76	3279.07	3273.64	3279.19		528.678	3446.67	3413.66	3413.54	3413.08	3414.12			393.361	2716.67	2716.67	2716.67	2716.67
		528.692	3383.33	3534.53	3533.92	3533.73	3534.72		528.311	3140	3246.96	3246.72	3246.7	3246.98		528.689	2876.67	2948.87	2950.17	2946.07	2952.97		528.549	3010	2946.13	2943.06	2942.74	2946.44		528.477	3310	3273.68	3278.34	3273.6	3278.43		528.628	3310	3413.42	3413.37	3412.99	3413.8			393.311	2706.67	2706.67	2706.67	2706.67
		528.642	3406.67	3534.2	3533.76	3533.6	3534.35		528.261	3170	3246.81	3246.63	3246.62	3246.82		528.639	2910	2948.15	2949.55	2946.02	2951.68		528.499	2863.33	2945.6	2942.88	2942.65	2945.83		528.427	3300	3273.62	3277.71	3273.56	3277.76		528.578	3390	3413.28	3413.29	3412.97	3413.6			393.261	2680	2680	2680	2680
		528.592	3666.67	3533.91	3533.59	3533.47	3534.03		528.211	3086.67	3246.57	3246.45	3246.44	3246.58		528.589	3026.67	2947.54	2948.94	2945.91	2950.57		528.449	2943.33	2945.22	2942.81	2942.65	2945.38		528.377	3313.33	3273.55	3277.13	3273.51	3277.17		528.528	3550	3413.08	3413.12	3412.86	3413.34			393.211	2753.33	2753.33	2753.33	2753.33
		528.542	3573.33	3533.75	3533.53	3533.43	3533.85		528.161	3306.67	3246.47	3246.38	3246.37	3246.48		528.539	2870	2947.04	2948.41	2945.81	2949.64		528.399	2883.33	2944.81	2942.69	2942.57	2944.92		528.327	3183.33	3273.43	3276.55	3273.4	3276.58		528.478	3353.33	3412.96	3413.02	3412.8	3413.18			393.161	2726.67	2726.67	2726.67	2726.67
		528.492	3483.33	3533.61	3533.46	3533.38	3533.69		528.111	3146.67	3246.33	3246.27	3246.26	3246.34		528.489	2926.67	2946.71	2948.01	2945.78	2948.94		528.349	2753.33	2944.28	2942.43	2942.35	2944.36		528.277	3253.33	3273.39	3276.12	3273.37	3276.14		528.428	3296.67	3412.82	3412.88	3412.7	3413			393.111	2613.33	2613.33	2613.33	2613.33
		528.442	3540	3533.54	3533.44	3533.38	3533.61		528.061	3240	3246.3	3246.26	3246.25	3246.31		528.439	2833.33	2946.33	2947.54	2945.63	2948.24		528.299	2826.67	2943.88	2942.26	2942.21	2943.94		528.227	3323.33	3273.32	3275.7	3273.31	3275.71		528.378	3250	3412.64	3412.71	3412.56	3412.79			393.061	2726.67	2726.67	2726.67	2726.67
		528.392	3553.33	3533.48	3533.4	3533.36	3533.53		528.011	3333.33	3246.19	3246.16	3246.16	3246.19		528.389	3006.67	2946.07	2947.18	2945.54	2947.7		528.249	2786.67	2943.47	2942.06	2942.02	2943.51		528.177	3340	3273.23	3275.29	3273.23	3275.3		528.328	3436.67	3412.6	3412.66	3412.54	3412.72			393.011	2776.67	2776.67	2776.67	2776.67
		528.342	3560	3533.42	3533.37	3533.33	3533.45		527.961	3060	3245.97	3245.95	3245.95	3245.98		528.339	2966.67	2945.91	2946.91	2945.52	2947.3		528.199	2920	2943.24	2942.02	2941.99	2943.27		528.127	3330	3273.16	3274.95	3273.15	3274.96		528.278	3400	3412.57	3412.63	3412.53	3412.67			392.961	2870	2870	2870	2870
		528.292	3470	3533.33	3533.3	3533.27	3533.36		527.911	3186.67	3245.9	3245.88	3245.88	3245.9		528.289	2896.67	2945.74	2946.63	2945.45	2946.92		528.149	3056.67	2942.93	2941.87	2941.85	2942.95		528.077	3366.67	3273.04	3274.59	3273.03	3274.6		528.228	3383.33	3412.53	3412.59	3412.5	3412.61			392.911	2770	2770	2770	2770
		528.242	3593.33	3533.25	3533.23	3533.21	3533.27		527.861	3293.33	3245.84	3245.83	3245.83	3245.84		528.239	2873.33	2945.57	2946.36	2945.35	2946.57		528.099	2936.67	2942.77	2941.86	2941.85	2942.78		528.027	3360	3272.93	3274.27	3272.92	3274.27		528.178	3266.67	3412.4	3412.44	3412.38	3412.47			392.861	2663.33	2663.33	2663.33	2663.33
		528.192	3346.67	3533.05	3533.04	3533.02	3533.07		527.811	3083.33	3245.66	3245.65	3245.65	3245.66		528.189	2790	2945.3	2946	2945.14	2946.16		528.049	2773.33	2942.44	2941.65	2941.64	2942.45		527.977	3286.67	3272.91	3274.07	3272.91	3274.07		528.128	3316.67	3412.31	3412.35	3412.3	3412.36			392.811	2830	2830	2830	2830
		528.142	3573.33	3533	3533	3532.98	3533.02		527.761	3010	3245.39	3245.39	3245.38	3245.39		528.139	2926.67	2945.23	2945.84	2945.11	2945.96		527.999	2823.33	2942.18	2941.5	2941.5	2942.19		527.927	3173.33	3272.78	3273.78	3272.78	3273.78		528.078	3340	3412.24	3412.28	3412.23	3412.29			392.761	2780	2780	2780	2780
		528.092	3596.67	3532.93	3532.93	3532.92	3532.94		527.711	3116.67	3245.24	3245.24	3245.24	3245.25		528.089	3010	2945.11	2945.64	2945.03	2945.73		527.949	2816.67	2941.94	2941.35	2941.35	2941.94		527.877	3260	3272.77	3273.63	3272.77	3273.63		528.028	3186.67	3412.04	3412.07	3412.04	3412.08			392.711	2760	2760	2760	2760
		528.042	3346.67	3532.74	3532.74	3532.73	3532.75		527.661	3226.67	3245.22	3245.22	3245.22	3245.22		528.039	3020	2944.99	2945.44	2944.92	2945.51		527.899	2940	2941.85	2941.35	2941.35	2941.85		527.827	3213.33	3272.69	3273.43	3272.69	3273.43		527.978	3283.33	3411.93	3411.95	3411.93	3411.96			392.661	2890	2890	2890	2890
		527.992	3420	3532.63	3532.63	3532.62	3532.63		527.611	3253.33	3245.21	3245.21	3245.21	3245.21		527.989	3036.67	2944.84	2945.24	2944.8	2945.28		527.849	2820	2941.63	2941.2	2941.2	2941.63		527.777	3180	3272.57	3273.21	3272.57	3273.21		527.928	3466.67	3411.88	3411.9	3411.88	3411.91			392.611	2756.67	2756.67	2756.67	2756.67
		527.942	3513.33	3532.61	3532.61	3532.6	3532.61		527.561	3230	3245.2	3245.19	3245.19	3245.2		527.939	2820	2944.66	2945	2944.63	2945.03		527.799	2860	2941.47	2941.1	2941.1	2941.47		527.727	3036.67	3272.28	3272.82	3272.28	3272.82		527.878	3450	3411.85	3411.86	3411.84	3411.87			392.561	2770	2770	2770	2770
		527.892	3376.67	3532.45	3532.45	3532.45	3532.45		527.511	3300	3245.13	3245.13	3245.13	3245.13		527.889	2956.67	2944.64	2944.92	2944.61	2944.95		527.749	2946.67	2941.41	2941.09	2941.09	2941.41		527.677	3230	3272.22	3272.69	3272.22	3272.69		527.828	3516.67	3411.76	3411.77	3411.75	3411.77			392.511	2680	2680	2680	2680
		527.842	3563.33	3532.42	3532.42	3532.41	3532.42		527.461	3176.67	3245.06	3245.06	3245.06	3245.06		527.839	3103.33	2944.41	2944.66	2944.4	2944.68		527.699	2826.67	2941.22	2940.96	2940.96	2941.22		527.627	3336.67	3272.14	3272.54	3272.14	3272.54		527.778	3520	3411.66	3411.67	3411.66	3411.67			392.461	2743.33	2743.33	2743.33	2743.33
		527.792	3413.33	3532.3	3532.3	3532.3	3532.3		527.411	3143.33	3244.94	3244.94	3244.94	3244.94		527.789	2913.33	2944.37	2944.57	2944.35	2944.59		527.649	2786.67	2941	2940.77	2940.77	2941		527.577	3283.33	3272.13	3272.47	3272.13	3272.47		527.728	3413.33	3411.66	3411.67	3411.66	3411.67			392.411	2730	2730	2730	2730
		527.742	3553.33	3532.28	3532.28	3532.28	3532.28		527.361	3106.67	3244.79	3244.79	3244.79	3244.79		527.739	2810	2944.18	2944.36	2944.17	2944.36		527.599	2900	2940.91	2940.72	2940.72	2940.91		527.527	3240	3272.09	3272.38	3272.09	3272.38		527.678	3346.67	3411.6	3411.61	3411.6	3411.61			392.361	2623.33	2623.33	2623.33	2623.33
		527.692	3533.33	3532.27	3532.28	3532.27	3532.28		527.311	3133.33	3244.66	3244.66	3244.66	3244.66		527.689	2876.67	2944.09	2944.23	2944.08	2944.24		527.549	2773.33	2940.68	2940.52	2940.52	2940.68		527.477	3240	3272.05	3272.29	3272.05	3272.29		527.628	3500	3411.53	3411.53	3411.53	3411.53			392.311	2746.67	2746.67	2746.67	2746.67
		527.642	3560	3532.25	3532.25	3532.25	3532.25		527.261	3206.67	3244.62	3244.62	3244.62	3244.62		527.639	3006.67	2944	2944.12	2944	2944.13		527.499	2906.67	2940.61	2940.48	2940.48	2940.61		527.427	3183.33	3271.93	3272.15	3271.93	3272.15		527.578	3290	3411.42	3411.43	3411.42	3411.43			392.261	2756.67	2756.67	2756.67	2756.67
		527.592	3410	3532.12	3532.13	3532.12	3532.13		527.211	3230	3244.6	3244.6	3244.6	3244.6		527.589	3060	2943.84	2943.94	2943.84	2943.95		527.449	2873.33	2940.51	2940.39	2940.39	2940.51		527.377	3193.33	3271.83	3272.01	3271.83	3272.01		527.528	3136.67	3411.18	3411.19	3411.18	3411.19			392.211	2816.67	2816.67	2816.67	2816.67
		527.542	3400	3531.99	3531.99	3531.99	3531.99		527.161	3413.33	3244.42	3244.42	3244.42	3244.42		527.539	3030	2943.72	2943.81	2943.72	2943.81		527.399	2780	2940.3	2940.2	2940.2	2940.3		527.327	3233.33	3271.79	3271.94	3271.79	3271.94		527.478	3360	3411.14	3411.14	3411.14	3411.14			392.161	2766.67	2766.67	2766.67	2766.67
		527.492	3516.67	3531.98	3531.98	3531.98	3531.98		527.111	3320	3244.33	3244.33	3244.33	3244.33		527.489	2823.33	2943.56	2943.63	2943.56	2943.63		527.349	2806.67	2940.12	2940.04	2940.04	2940.12		527.277	3123.33	3271.6	3271.73	3271.6	3271.73		527.428	3346.67	3411.08	3411.09	3411.08	3411.09			392.111	2720	2720	2720	2720
		527.442	3590	3531.92	3531.92	3531.92	3531.92		527.061	3186.67	3244.27	3244.27	3244.27	3244.27		527.439	3023.33	2943.45	2943.51	2943.45	2943.51		527.299	2893.33	2940.05	2939.98	2939.98	2940.05		527.227	3196.67	3271.5	3271.61	3271.5	3271.61		527.378	3213.33	3410.91	3410.91	3410.91	3410.91			392.061	2696.67	2696.67	2696.67	2696.67
		527.392	3473.33	3531.86	3531.86	3531.86	3531.86		527.011	3210	3244.23	3244.23	3244.23	3244.23		527.389	3030	2943.33	2943.38	2943.33	2943.38		527.249	2863.33	2939.95	2939.89	2939.89	2939.95		527.177	3343.33	3271.41	3271.51	3271.41	3271.51		527.328	3373.33	3410.88	3410.88	3410.88	3410.88			392.011	2700	2700	2700	2700
		527.342	3640	3531.75	3531.75	3531.75	3531.75		526.961	3236.67	3244.22	3244.22	3244.22	3244.22		527.339	2930	2943.31	2943.35	2943.31	2943.35		527.199	2756.67	2939.72	2939.67	2939.67	2939.72		527.127	3263.33	3271.4	3271.48	3271.4	3271.48		527.278	3436.67	3410.86	3410.86	3410.86	3410.86			391.961	2640	2640	2640	2640
		527.292	3483.33	3531.71	3531.71	3531.71	3531.71		526.911	3123.33	3244.09	3244.09	3244.09	3244.09		527.289	3093.33	2943.11	2943.14	2943.11	2943.14		527.149	2816.67	2939.56	2939.52	2939.52	2939.56		527.077	3166.67	3271.27	3271.34	3271.27	3271.34		527.228	3400	3410.85	3410.85	3410.85	3410.85			391.911	2713.33	2713.33	2713.33	2713.33
		527.242	3513.33	3531.69	3531.69	3531.69	3531.69		526.861	3103.33	3243.93	3243.93	3243.93	3243.93		527.239	3073.33	2942.93	2942.96	2942.93	2942.96		527.099	2856.67	2939.45	2939.42	2939.42	2939.45		527.027	3210	3271.19	3271.25	3271.19	3271.25		527.178	3350	3410.79	3410.8	3410.79	3410.8			391.861	2736.67	2736.67	2736.67	2736.67
		527.192	3376.67	3531.53	3531.53	3531.53	3531.53		526.811	3156.67	3243.83	3243.83	3243.83	3243.83		527.189	2983.33	2942.87	2942.9	2942.87	2942.9		527.049	2940	2939.45	2939.42	2939.42	2939.45		526.977	3246.67	3271.16	3271.21	3271.16	3271.21		527.128	3403.33	3410.79	3410.79	3410.79	3410.79			391.811	2693.33	2693.33	2693.33	2693.33
		527.142	3633.33	3531.43	3531.43	3531.43	3531.43		526.761	3100	3243.67	3243.67	3243.67	3243.67		527.139	3096.67	2942.67	2942.68	2942.67	2942.68		526.999	2843.33	2939.33	2939.3	2939.3	2939.33		526.927	3330	3271.09	3271.13	3271.09	3271.13		527.078	3306.67	3410.7	3410.7	3410.7	3410.7			391.761	2803.33	2803.33	2803.33	2803.33
		527.092	3526.67	3531.43	3531.43	3531.43	3531.43		526.711	3240	3243.67	3243.67	3243.67	3243.67		527.089	2943.33	2942.66	2942.68	2942.66	2942.68		526.949	2866.67	2939.23	2939.21	2939.21	2939.23		526.877	3273.33	3271.08	3271.12	3271.08	3271.12		527.028	3230	3410.54	3410.54	3410.54	3410.54			391.711	2796.67	2796.67	2796.67	2796.67
		527.042	3453.33	3531.35	3531.35	3531.35	3531.35		526.661	3186.67	3243.6	3243.6	3243.6	3243.6		527.039	2903.33	2942.61	2942.62	2942.61	2942.62		526.899	2786.67	2939.05	2939.03	2939.03	2939.05		526.827	3346.67	3270.99	3271.02	3270.99	3271.02		526.978	3290	3410.44	3410.44	3410.44	3410.44			391.661	2820	2820	2820	2820
		526.992	3503.33	3531.32	3531.32	3531.32	3531.32		526.611	3190	3243.54	3243.54	3243.54	3243.54		526.989	2873.33	2942.52	2942.53	2942.52	2942.53		526.849	2783.33	2938.85	2938.84	2938.84	2938.85		526.777	3140	3270.82	3270.85	3270.82	3270.85		526.928	3350	3410.38	3410.38	3410.38	3410.38			391.611	2656.67	2656.67	2656.67	2656.67
		526.942	3576.67	3531.28	3531.28	3531.28	3531.28		526.561	3213.33	3243.51	3243.51	3243.51	3243.51		526.939	2880	2942.43	2942.44	2942.43	2942.44		526.799	2926.67	2938.84	2938.83	2938.83	2938.84		526.727	3066.67	3270.57	3270.58	3270.57	3270.58		526.878	3440	3410.36	3410.36	3410.36	3410.36			391.561	2943.33	2943.33	2943.33	2943.33
		526.892	3403.33	3531.15	3531.15	3531.15	3531.15		526.511	3140	3243.39	3243.39	3243.39	3243.39		526.889	2830	2942.28	2942.29	2942.28	2942.29		526.749	2713.33	2938.56	2938.55	2938.55	2938.56		526.677	3273.33	3270.56	3270.58	3270.56	3270.58		526.828	3203.33	3410.18	3410.18	3410.18	3410.18			391.511	2906.67	2906.67	2906.67	2906.67
		526.842	3350	3530.97	3530.97	3530.97	3530.97		526.461	3220	3243.37	3243.37	3243.37	3243.37		526.839	2973.33	2942.24	2942.24	2942.24	2942.24		526.699	2833.33	2938.43	2938.42	2938.42	2938.43		526.627	3190	3270.46	3270.47	3270.46	3270.47		526.778	3410	3410.18	3410.18	3410.18	3410.18			391.461	2790	2790	2790	2790
		526.792	3336.67	3530.78	3530.78	3530.78	3530.78		526.411	3263.33	3243.34	3243.34	3243.34	3243.34		526.789	2820	2942.07	2942.08	2942.07	2942.08		526.649	2823.33	2938.29	2938.29	2938.29	2938.29		526.577	3223.33	3270.4	3270.41	3270.4	3270.41		526.728	3516.67	3410.09	3410.09	3410.09	3410.09			391.411	2630	2630	2630	2630
		526.742	3550	3530.76	3530.76	3530.76	3530.76		526.361	3253.33	3243.33	3243.33	3243.33	3243.33		526.739	2930	2942.05	2942.06	2942.05	2942.06		526.599	2870	2938.21	2938.2	2938.2	2938.21		526.527	3270	3270.4	3270.41	3270.4	3270.41		526.678	3310	3410	3410	3410	3410			391.361	2643.33	2643.33	2643.33	2643.33
		526.692	3446.67	3530.67	3530.67	3530.67	3530.67		526.311	3243.33	3243.33	3243.33	3243.33	3243.33		526.689	3056.67	2941.9	2941.9	2941.9	2941.9		526.549	2866.67	2938.12	2938.12	2938.12	2938.12		526.477	3210	3270.32	3270.33	3270.32	3270.33		526.628	3410	3410	3410	3410	3410			391.311	2686.67	2686.67	2686.67	2686.67
		526.642	3403.33	3530.55	3530.55	3530.55	3530.55		526.261	3143.33	3143.33	3143.33	3143.33	3143.33		526.639	2993.33	2941.83	2941.83	2941.83	2941.83		526.499	2806.67	2937.96	2937.96	2937.96	2937.96		526.427	3180	3270.21	3270.22	3270.21	3270.22		526.578	3200	3200	3200	3200	3200			391.261	2736.67	2736.67	2736.67	2736.67
		526.592	3440	3530.46	3530.46	3530.46	3530.46		526.211	3076.67	3076.67	3076.67	3076.67	3076.67		526.589	2976.67	2941.78	2941.78	2941.78	2941.78		526.449	2816.67	2937.81	2937.81	2937.81	2937.81		526.377	3280	3270.2	3270.2	3270.2	3270.2		526.528	3320	3320	3320	3320	3320			391.211	2693.33	2693.33	2693.33	2693.33
		526.542	3606.67	3530.38	3530.38	3530.38	3530.38		526.161	3340	3340	3340	3340	3340		526.539	2850	2941.66	2941.66	2941.66	2941.66		526.399	2860	2937.72	2937.72	2937.72	2937.72		526.327	3293.33	3270.17	3270.17	3270.17	3270.17		526.478	3236.67	3236.67	3236.67	3236.67	3236.67			391.161	2716.67	2716.67	2716.67	2716.67
		526.492	3493.33	3530.34	3530.34	3530.34	3530.34		526.111	3210	3210	3210	3210	3210		526.489	2906.67	2941.61	2941.61	2941.61	2941.61		526.349	2760	2937.5	2937.5	2937.5	2937.5		526.277	3343.33	3270.08	3270.08	3270.08	3270.08		526.428	3200	3200	3200	3200	3200			391.111	2700	2700	2700	2700
		526.442	3373.33	3530.19	3530.19	3530.19	3530.19		526.061	3146.67	3146.67	3146.67	3146.67	3146.67		526.439	2846.67	2941.48	2941.48	2941.48	2941.48		526.299	2763.33	2937.29	2937.29	2937.29	2937.29		526.227	3273.33	3270.07	3270.07	3270.07	3270.07		526.378	3393.33	3393.33	3393.33	3393.33	3393.33
		526.392	3490	3530.15	3530.15	3530.15	3530.15		526.011	3123.33	3123.33	3123.33	3123.33	3123.33		526.389	2863.33	2941.37	2941.37	2941.37	2941.37		526.249	2886.67	2937.23	2937.23	2937.23	2937.23		526.177	3326.67	3270	3270	3270	3270		526.328	3273.33	3273.33	3273.33	3273.33	3273.33
		526.342	3480	3530.1	3530.1	3530.1	3530.1		525.961	3093.33	3093.33	3093.33	3093.33	3093.33		526.339	2976.67	2941.33	2941.33	2941.33	2941.33		526.199	2896.67	2937.18	2937.18	2937.18	2937.18		526.127	3270	3270	3270	3270	3270		526.278	3350	3350	3350	3350	3350
		526.292	3433.33	3530	3530	3530	3530		525.911	3096.67	3096.67	3096.67	3096.67	3096.67		526.289	3023.33	2941.21	2941.21	2941.21	2941.21		526.149	2810	2937.03	2937.03	2937.03	2937.03		526.077	3216.67	3216.67	3216.67	3216.67	3216.67		526.228	3390	3390	3390	3390	3390
		526.242	3530	3530	3530	3530	3530		525.861	3253.33	3253.33	3253.33	3253.33	3253.33		526.239	3030	2941.09	2941.09	2941.09	2941.09		526.099	2946.67	2937.02	2937.01	2937.01	2937.02		526.027	3190	3190	3190	3190	3190		526.178	3300	3300	3300	3300	3300
		526.192	3460	3460	3460	3460	3460		525.811	3113.33	3113.33	3113.33	3113.33	3113.33		526.189	2893.33	2941.03	2941.03	2941.03	2941.03		526.049	2743.33	2936.78	2936.78	2936.78	2936.78		525.977	3193.33	3193.33	3193.33	3193.33	3193.33		526.128	3166.67	3166.67	3166.67	3166.67	3166.67
		526.142	3470	3470	3470	3470	3470		525.761	3290	3290	3290	3290	3290		526.139	2860	2940.92	2940.92	2940.92	2940.92		525.999	2843.33	2936.67	2936.67	2936.67	2936.67		525.927	3330	3330	3330	3330	3330		526.078	3256.67	3256.67	3256.67	3256.67	3256.67
		526.092	3293.33	3293.33	3293.33	3293.33	3293.33		525.711	3153.33	3153.33	3153.33	3153.33	3153.33		526.089	2836.67	2940.78	2940.78	2940.78	2940.78		525.949	2936.67	2936.67	2936.67	2936.67	2936.67		525.877	3200	3200	3200	3200	3200		526.028	3350	3350	3350	3350	3350
		526.042	3223.33	3223.33	3223.33	3223.33	3223.33		525.661	2966.67	2966.67	2966.67	2966.67	2966.67		526.039	2930	2940.76	2940.76	2940.76	2940.76		525.899	2820	2820	2820	2820	2820		525.827	3233.33	3233.33	3233.33	3233.33	3233.33		525.978	3363.33	3363.33	3363.33	3363.33	3363.33
		525.992	3380	3380	3380	3380	3380		525.611	3120	3120	3120	3120	3120		525.989	2956.67	2940.74	2940.74	2940.74	2940.74		525.849	2826.67	2826.67	2826.67	2826.67	2826.67		525.777	3326.67	3326.67	3326.67	3326.67	3326.67		525.928	3403.33	3403.33	3403.33	3403.33	3403.33
		525.942	3556.67	3556.67	3556.67	3556.67	3556.67		525.561	3133.33	3133.33	3133.33	3133.33	3133.33		525.939	2943.33	2940.74	2940.74	2940.74	2940.74		525.799	2810	2810	2810	2810	2810		525.727	3146.67	3146.67	3146.67	3146.67	3146.67		525.878	3310	3310	3310	3310	3310
		525.892	3613.33	3613.33	3613.33	3613.33	3613.33		525.511	3126.67	3126.67	3126.67	3126.67	3126.67		525.889	2970	2940.7	2940.7	2940.7	2940.7		525.749	2883.33	2883.33	2883.33	2883.33	2883.33		525.677	3240	3240	3240	3240	3240		525.828	3233.33	3233.33	3233.33	3233.33	3233.33
		525.842	3456.67	3456.67	3456.67	3456.67	3456.67		525.461	3100	3100	3100	3100	3100		525.839	2906.67	2940.65	2940.65	2940.65	2940.65		525.699	2796.67	2796.67	2796.67	2796.67	2796.67		525.627	3203.33	3203.33	3203.33	3203.33	3203.33		525.778	3360	3360	3360	3360	3360
		525.792	3430	3430	3430	3430	3430		525.411	3203.33	3203.33	3203.33	3203.33	3203.33		525.789	2896.67	2940.59	2940.59	2940.59	2940.59		525.649	2843.33	2843.33	2843.33	2843.33	2843.33		525.577	3243.33	3243.33	3243.33	3243.33	3243.33		525.728	3483.33	3483.33	3483.33	3483.33	3483.33
		525.742	3483.33	3483.33	3483.33	3483.33	3483.33		525.361	3240	3240	3240	3240	3240		525.739	2863.33	2940.49	2940.49	2940.49	2940.49		525.599	2853.33	2853.33	2853.33	2853.33	2853.33		525.527	3360	3360	3360	3360	3360		525.678	3503.33	3503.33	3503.33	3503.33	3503.33
		525.692	3386.67	3386.67	3386.67	3386.67	3386.67		525.311	3256.67	3256.67	3256.67	3256.67	3256.67		525.689	2853.33	2940.37	2940.37	2940.37	2940.37		525.549	2833.33	2833.33	2833.33	2833.33	2833.33		525.477	3386.67	3386.67	3386.67	3386.67	3386.67		525.628	3453.33	3453.33	3453.33	3453.33	3453.33
		525.642	3420	3420	3420	3420	3420		525.261	3383.33	3383.33	3383.33	3383.33	3383.33		525.639	2986.67	2940.3	2940.3	2940.3	2940.3		525.499	2896.67	2896.67	2896.67	2896.67	2896.67		525.427	3193.33	3193.33	3193.33	3193.33	3193.33		525.578	3356.67	3356.67	3356.67	3356.67	3356.67
		525.592	3596.67	3596.67	3596.67	3596.67	3596.67		525.211	3226.67	3226.67	3226.67	3226.67	3226.67		525.589	3006.67	2940.21	2940.21	2940.21	2940.21		525.449	2956.67	2956.67	2956.67	2956.67	2956.67		525.377	3230	3230	3230	3230	3230		525.528	3310	3310	3310	3310	3310
		525.542	3593.33	3593.33	3593.33	3593.33	3593.33		525.161	3186.67	3186.67	3186.67	3186.67	3186.67		525.539	2913.33	2940.18	2940.18	2940.18	2940.18		525.399	2853.33	2853.33	2853.33	2853.33	2853.33		525.327	3363.33	3363.33	3363.33	3363.33	3363.33		525.478	3320	3320	3320	3320	3320
		525.492	3500	3500	3500	3500	3500		525.111	3233.33	3233.33	3233.33	3233.33	3233.33		525.489	2973.33	2940.13	2940.13	2940.13	2940.13		525.349	2866.67	2866.67	2866.67	2866.67	2866.67		525.277	3300	3300	3300	3300	3300		525.428	3303.33	3303.33	3303.33	3303.33	3303.33
		525.442	3520	3520	3520	3520	3520		525.061	3013.33	3013.33	3013.33	3013.33	3013.33		525.439	2923.33	2940.11	2940.11	2940.11	2940.11		525.299	2856.67	2856.67	2856.67	2856.67	2856.67		525.227	3196.67	3196.67	3196.67	3196.67	3196.67		525.378	3410	3410	3410	3410	3410
		525.392	3426.67	3426.67	3426.67	3426.67	3426.67		525.011	3043.33	3043.33	3043.33	3043.33	3043.33		525.389	3020	2940	2940	2940	2940		525.249	2750	2750	2750	2750	2750		525.177	3236.67	3236.67	3236.67	3236.67	3236.67		525.328	3343.33	3343.33	3343.33	3343.33	3343.33
		525.342	3570	3570	3570	3570	3570		524.961	3153.33	3153.33	3153.33	3153.33	3153.33		525.339	2940	2940	2940	2940	2940		525.199	2713.33	2713.33	2713.33	2713.33	2713.33		525.127	3180	3180	3180	3180	3180		525.278	3386.67	3386.67	3386.67	3386.67	3386.67
		525.292	3430	3430	3430	3430	3430		524.911	3133.33	3133.33	3133.33	3133.33	3133.33		525.289	2853.33	2853.33	2853.33	2853.33	2853.33		525.149	3003.33	3003.33	3003.33	3003.33	3003.33		525.077	3316.67	3316.67	3316.67	3316.67	3316.67		525.228	3376.67	3376.67	3376.67	3376.67	3376.67
		525.242	3493.33	3493.33	3493.33	3493.33	3493.33		524.861	3223.33	3223.33	3223.33	3223.33	3223.33		525.239	2816.67	2816.67	2816.67	2816.67	2816.67		525.099	2940	2940	2940	2940	2940		525.027	3440	3440	3440	3440	3440		525.178	3353.33	3353.33	3353.33	3353.33	3353.33
		525.192	3580	3580	3580	3580	3580		524.811	3140	3140	3140	3140	3140		525.189	2903.33	2903.33	2903.33	2903.33	2903.33		525.049	2826.67	2826.67	2826.67	2826.67	2826.67		524.977	3356.67	3356.67	3356.67	3356.67	3356.67		525.128	3236.67	3236.67	3236.67	3236.67	3236.67
		525.142	3463.33	3463.33	3463.33	3463.33	3463.33		524.761	3096.67	3096.67	3096.67	3096.67	3096.67		525.139	2950	2950	2950	2950	2950		524.999	2743.33	2743.33	2743.33	2743.33	2743.33		524.927	3230	3230	3230	3230	3230		525.078	3333.33	3333.33	3333.33	3333.33	3333.33
		525.092	3516.67	3516.67	3516.67	3516.67	3516.67		524.711	3123.33	3123.33	3123.33	3123.33	3123.33		525.089	3163.33	3163.33	3163.33	3163.33	3163.33		524.949	2773.33	2773.33	2773.33	2773.33	2773.33		524.877	3300	3300	3300	3300	3300		525.028	3313.33	3313.33	3313.33	3313.33	3313.33
		525.042	3596.67	3596.67	3596.67	3596.67	3596.67		524.661	3120	3120	3120	3120	3120		525.039	3036.67	3036.67	3036.67	3036.67	3036.67		524.899	2830	2830	2830	2830	2830		524.827	3373.33	3373.33	3373.33	3373.33	3373.33		524.978	3206.67	3206.67	3206.67	3206.67	3206.67
		524.992	3456.67	3456.67	3456.67	3456.67	3456.67		524.611	3183.33	3183.33	3183.33	3183.33	3183.33		524.989	2803.33	2803.33	2803.33	2803.33	2803.33		524.849	2883.33	2883.33	2883.33	2883.33	2883.33		524.777	3260	3260	3260	3260	3260		524.928	3313.33	3313.33	3313.33	3313.33	3313.33
		524.942	3413.33	3413.33	3413.33	3413.33	3413.33		524.561	3213.33	3213.33	3213.33	3213.33	3213.33		524.939	2680	2680	2680	2680	2680		524.799	2886.67	2886.67	2886.67	2886.67	2886.67		524.727	3190	3190	3190	3190	3190		524.878	3306.67	3306.67	3306.67	3306.67	3306.67
		524.892	3466.67	3466.67	3466.67	3466.67	3466.67		524.511	3056.67	3056.67	3056.67	3056.67	3056.67		524.889	2763.33	2763.33	2763.33	2763.33	2763.33		524.749	2813.33	2813.33	2813.33	2813.33	2813.33		524.677	3173.33	3173.33	3173.33	3173.33	3173.33		524.828	3280	3280	3280	3280	3280
		524.842	3400	3400	3400	3400	3400		524.461	3210	3210	3210	3210	3210		524.839	2880	2880	2880	2880	2880		524.699	2863.33	2863.33	2863.33	2863.33	2863.33		524.627	2996.67	2996.67	2996.67	2996.67	2996.67		524.778	3163.33	3163.33	3163.33	3163.33	3163.33
		524.792	3463.33	3463.33	3463.33	3463.33	3463.33		524.411	3226.67	3226.67	3226.67	3226.67	3226.67		524.789	2950	2950	2950	2950	2950		524.649	2823.33	2823.33	2823.33	2823.33	2823.33		524.577	3026.67	3026.67	3026.67	3026.67	3026.67		524.728	3426.67	3426.67	3426.67	3426.67	3426.67
		524.742	3646.67	3646.67	3646.67	3646.67	3646.67		524.361	3086.67	3086.67	3086.67	3086.67	3086.67		524.739	2913.33	2913.33	2913.33	2913.33	2913.33		524.599	2913.33	2913.33	2913.33	2913.33	2913.33		524.527	3260	3260	3260	3260	3260		524.678	3316.67	3316.67	3316.67	3316.67	3316.67
		524.692	3460	3460	3460	3460	3460		524.311	3250	3250	3250	3250	3250		524.689	2943.33	2943.33	2943.33	2943.33	2943.33		524.549	2840	2840	2840	2840	2840		524.477	3366.67	3366.67	3366.67	3366.67	3366.67		524.628	3223.33	3223.33	3223.33	3223.33	3223.33
		524.642	3376.67	3376.67	3376.67	3376.67	3376.67		524.261	3073.33	3073.33	3073.33	3073.33	3073.33		524.639	2933.33	2933.33	2933.33	2933.33	2933.33		524.499	2793.33	2793.33	2793.33	2793.33	2793.33		524.427	3320	3320	3320	3320	3320		524.578	3333.33	3333.33	3333.33	3333.33	3333.33
		524.592	3463.33	3463.33	3463.33	3463.33	3463.33		524.211	3306.67	3306.67	3306.67	3306.67	3306.67		524.589	2830	2830	2830	2830	2830		524.449	2860	2860	2860	2860	2860		524.377	3183.33	3183.33	3183.33	3183.33	3183.33		524.528	3406.67	3406.67	3406.67	3406.67	3406.67
		524.542	3610	3610	3610	3610	3610		524.161	3240	3240	3240	3240	3240		524.539	2946.67	2946.67	2946.67	2946.67	2946.67		524.399	2896.67	2896.67	2896.67	2896.67	2896.67		524.327	3290	3290	3290	3290	3290		524.478	3410	3410	3410	3410	3410
		524.492	3406.67	3406.67	3406.67	3406.67	3406.67		524.111	3120	3120	3120	3120	3120		524.489	2773.33	2773.33	2773.33	2773.33	2773.33		524.349	2786.67	2786.67	2786.67	2786.67	2786.67		524.277	3233.33	3233.33	3233.33	3233.33	3233.33		524.428	3360	3360	3360	3360	3360
[truncated: 31 more columns]

[truncated: 11 more sheets: Supplementary Fig. 8, Supplementary Fig. 9, Supplementary Fig. 10, Supplementary Fig. 11, Supplementary Fig. 12, Supplementary Fig. 16, Supplementary Fig. 20, Supplementary Fig. 21, Supplementary Fig. 22, Supplementary Fig. 24, Supplementary Fig. 26]
